# Supplementary material for: On the Validation of Protein Force Fields Based on Structural Criteria
Source: J Phys Chem B. 2024 May 7;128(19):4602–20. doi: 10.1021/acs.jpcb.3c08469 (PMC11103706; doi:10.1021/acs.jpcb.3c08469)
Supplement: Supplementary file 2 — jp3c08469_si_002.xlsx [file jp3c08469_si_002.xlsx]

## Sheet: S2_PDB_lengths
PDB.ID	SEQ.LENGTH
1a19	90
1aey	62
1afi	72
1aki	129
1amm	174
1bta	89
1d3z	76
1e8l	129
1ew4	106
1faz	122
1fl0	171
1it5	122
1mjc	69
1mvg	125
1ng6	148
1pgb	56
1qk8	146
1qqv	67
1shg	62
1t2i	96
1tua	191
1tvq	125
1ubi	76
1ucs	64
1ulr	88
1uxz	131
1yu5	67
1zlm	58
1zvg	66
2af8	86
2cwr	103
2czn	103
2gb1	56
2gkt	51
2j8b	79
2nls	36
2ovn	17
2pnd	119
2pne	81
2ppo	107
2pth	193
2rb8	104
2wlw	165
2yxf	100
3ca7	52
3ci2	66
3e7u	40
3eye	168
3wp5	227
4lfq	35
4mhp	326
4rwu	92
