# Supplementary material for: On the Validation of Protein Force Fields Based on Structural Criteria
Source: J Phys Chem B. 2024 May 7;128(19):4602–20. doi: 10.1021/acs.jpcb.3c08469 (PMC11103706; doi:10.1021/acs.jpcb.3c08469)
Supplement: Supplementary file 3 — jp3c08469_si_003.xlsx [file jp3c08469_si_003.xlsx]

## Sheet: S3_Reference_data
algorithm	compound	ThreeTen_Helix	A_Helix	Pi_Helix	Bend	B_Bridge	B_Strand	Turn	3-Helical Turn	Alpha-Helix	B_Strand	Beta-Turn	Irregular Beta Strand	Left-handed Turn	Other Tight Turn	Unclassified	3-10 helix	Alpha-helix	Beta-bulge	Beta-cap	Beta-strand	Ext. beta-strand	Gamma-turn	Hairpin	Helix-cap	Left turn 2	Left-handed helix	Pi-helix	Polyproline-helix	Schellman turn	Turn 1	Turn 2	Turn 8	Turn-cap	Unclassified	RMSD	SASA_polar	SASA_nonpolar	Rgyr	NOE_repl_merged	Hbond_native_bb	Hbond_bb	Hbond_native_bb_0.25_120	Hbond_bb_0.25_120	Energy	Jvalue
45A4	1aey	3	0	0	8	5	23	6	3	7	24	1	5	0	1	14	1	3	4	15	5	4	0	0	4	0	0	0	1	1	1	1	0	1	14	0	22.2271	7.27559	1.04047		29	29	33	33	2.97097
45A4	1aey	3	0	0	8	5	23	6	3	7	24	1	5	0	1	14	1	3	4	15	5	4	0	0	4	0	0	0	1	1	1	1	0	1	14	0	22.2271	7.27559	1.04047		29	29	33	33	2.97097
45A4	1aey	3	0	0	8	5	23	6	3	7	24	1	5	0	1	14	1	3	4	15	5	4	0	0	4	0	0	0	1	1	1	1	0	1	14	0	22.2271	7.27559	1.04047		29	29	33	33	2.97097
45A4	1afi	0	21	0	5	1	19	12	12	14	17	0	3	0	2	21	6	13	3	1	8	8	0	0	0	0	0	1	0	2	3	0	0	3	21	0	25.3774	6.90185	1.10783		27	27	42	42	5.48096
45A4	1afi	0	21	0	5	1	19	12	12	14	17	0	3	0	2	21	6	13	3	1	8	8	0	0	0	0	0	1	0	2	3	0	0	3	21	0	25.3774	6.90185	1.10783		27	27	42	42	5.48096
45A4	1afi	0	21	0	5	1	19	12	12	14	17	0	3	0	2	21	6	13	3	1	8	8	0	0	0	0	0	1	0	2	3	0	0	3	21	0	25.3774	6.90185	1.10783		27	27	42	42	5.48096
45A4	1aki	17	39	0	11	6	8	26	20	47	13	6	3	4	17	16	6	37	1	6	6	1	1	4	8	2	2	2	2	12	9	5	1	5	16	0	42.1641	8.2619	1.41796	0	63	63	68	68	3.57415	1.2
45A4	1aki	17	39	0	11	6	8	26	20	47	13	6	3	4	17	16	6	37	1	6	6	1	1	4	8	2	2	2	2	12	9	5	1	5	16	0	42.1641	8.2619	1.41796		63	63	68	68	3.57415
45A4	1aki	17	39	0	11	6	8	26	20	47	13	6	3	4	17	16	6	37	1	6	6	1	1	4	8	2	2	2	2	12	9	5	1	5	16	0	42.1641	8.2619	1.41796		63	63	68	68	3.57415
45A4	1amm	11	5	0	32	14	56	14	13	15	64	4	13	4	9	49	7	4	10	22	31	11	0	1	11	0	4	0	3	8	1	4	0	5	49	0	49.1539	14.1674	1.66916		85	85	86	86	4.15752
45A4	1amm	11	5	0	32	14	56	14	13	15	64	4	13	4	9	49	7	4	10	22	31	11	0	1	11	0	4	0	3	8	1	4	0	5	49	0	49.1539	14.1674	1.66916		85	85	86	86	4.15752
45A4	1amm	11	5	0	32	14	56	14	13	15	64	4	13	4	9	49	7	4	10	22	31	11	0	1	11	0	4	0	3	8	1	4	0	5	49	0	49.1539	14.1674	1.66916		85	85	86	86	4.15752
45A4	1bta	3	37	0	8	0	16	13	8	38	9	0	3	0	9	19	4	33	2	4	3	2	4	0	4	0	0	1	1	5	2	0	0	2	19	0	33.7344	7.74089	1.19838		32	32	52	52	5.58076	3.3
45A4	1bta	3	37	0	8	0	16	13	8	38	9	0	3	0	9	19	4	33	2	4	3	2	4	0	4	0	0	1	1	5	2	0	0	2	19	0	33.7344	7.74089	1.19838		32	32	52	52	5.58076
45A4	1bta	3	37	0	8	0	16	13	8	38	9	0	3	0	9	19	4	33	2	4	3	2	4	0	4	0	0	1	1	5	2	0	0	2	19	0	33.7344	7.74089	1.19838		32	32	52	52	5.58076
45A4	1d3z	6	12	0	3	2	23	12	9	16	28	1	4	1	8	6	3	11	1	5	21	2	0	2	5	0	1	0	3	6	5	1	0	1	6	0	33.7985	5.66318	1.21362	0	40	40	42	42	-0.303784	0.9
45A4	1d3z	6	12	0	3	2	23	12	9	16	28	1	4	1	8	6	3	11	1	5	21	2	0	2	5	0	1	0	3	6	5	1	0	1	6	0	33.7985	5.66318	1.21362		40	40	42	42	-0.303784
45A4	1d3z	6	12	0	3	2	23	12	9	16	28	1	4	1	8	6	3	11	1	5	21	2	0	2	5	0	1	0	3	6	5	1	0	1	6	0	33.7985	5.66318	1.21362		40	40	42	42	-0.303784
45A4	1e8l	3	38	0	19	2	6	31	20	43	8	3	2	1	11	38	9	33	0	7	1	0	0	1	10	0	1	0	2	10	6	3	0	5	38	0	45.0357	9.12047	1.42388	0	42	42	54	54	4.98119	1.9
45A4	1e8l	3	38	0	19	2	6	31	20	43	8	3	2	1	11	38	9	33	0	7	1	0	0	1	10	0	1	0	2	10	6	3	0	5	38	0	45.0357	9.12047	1.42388		42	42	54	54	4.98119
45A4	1e8l	3	38	0	19	2	6	31	20	43	8	3	2	1	11	38	9	33	0	7	1	0	0	1	10	0	1	0	2	10	6	3	0	5	38	0	45.0357	9.12047	1.42388		42	42	54	54	4.98119
45A4	1ew4	0	33	0	8	1	33	14	7	35	32	0	4	2	10	13	4	31	3	6	26	0	0	2	4	0	2	0	1	8	3	0	0	0	13	0	42.5817	6.58538	1.33425		61	61	62	62	2.71024
45A4	1ew4	0	33	0	8	1	33	14	7	35	32	0	4	2	10	13	4	31	3	6	26	0	0	2	4	0	2	0	1	8	3	0	0	0	13	0	42.5817	6.58538	1.33425		61	61	62	62	2.71024
45A4	1ew4	0	33	0	8	1	33	14	7	35	32	0	4	2	10	13	4	31	3	6	26	0	0	2	4	0	2	0	1	8	3	0	0	0	13	0	42.5817	6.58538	1.33425		61	61	62	62	2.71024
45A4	1faz	12	70	0	5	0	0	14	23	67	3	0	1	1	6	18	11	65	0	2	0	1	2	0	2	1	0	0	1	4	6	0	0	6	18	0	37.8309	15.1131	1.43775		74	74	81	81	3.79337
45A4	1faz	12	70	0	5	0	0	14	23	67	3	0	1	1	6	18	11	65	0	2	0	1	2	0	2	1	0	0	1	4	6	0	0	6	18	0	37.8309	15.1131	1.43775		74	74	81	81	3.79337
45A4	1faz	12	70	0	5	0	0	14	23	67	3	0	1	1	6	18	11	65	0	2	0	1	2	0	2	1	0	0	1	4	6	0	0	6	18	0	37.8309	15.1131	1.43775		74	74	81	81	3.79337
45A4	1fl0	11	4	0	18	4	57	27	20	11	60	6	16	2	12	34	10	4	4	34	22	4	2	4	7	0	2	0	12	6	7	4	2	3	34	0	51.895	10.3171	1.52632		71	71	73	73	4.40706
45A4	1fl0	11	4	0	18	4	57	27	20	11	60	6	16	2	12	34	10	4	4	34	22	4	2	4	7	0	2	0	12	6	7	4	2	3	34	0	51.895	10.3171	1.52632		71	71	73	73	4.40706
45A4	1fl0	11	4	0	18	4	57	27	20	11	60	6	16	2	12	34	10	4	4	34	22	4	2	4	7	0	2	0	12	6	7	4	2	3	34	0	51.895	10.3171	1.52632		71	71	73	73	4.40706
45A4	1it5	14	70	0	4	0	0	13	23	66	3	0	1	1	6	19	12	64	0	2	0	1	2	0	2	1	0	0	1	4	6	0	0	5	19	0	37.5727	15.3145	1.43951		72	72	80	80	3.55928
45A4	1it5	14	70	0	4	0	0	13	23	66	3	0	1	1	6	19	12	64	0	2	0	1	2	0	2	1	0	0	1	4	6	0	0	5	19	0	37.5727	15.3145	1.43951		72	72	80	80	3.55928
45A4	1it5	14	70	0	4	0	0	13	23	66	3	0	1	1	6	19	12	64	0	2	0	1	2	0	2	1	0	0	1	4	6	0	0	5	19	0	37.5727	15.3145	1.43951		72	72	80	80	3.55928
45A4	1mjc	3	0	0	5	4	28	11	6	4	30	1	5	1	7	12	3	1	2	12	12	6	1	0	3	0	1	0	3	6	2	1	0	1	12	0	26.8815	7.59118	1.09456		36	36	36	36	6.19008
45A4	1mjc	3	0	0	5	4	28	11	6	4	30	1	5	1	7	12	3	1	2	12	12	6	1	0	3	0	1	0	3	6	2	1	0	1	12	0	26.8815	7.59118	1.09456		36	36	36	36	6.19008
45A4	1mjc	3	0	0	5	4	28	11	6	4	30	1	5	1	7	12	3	1	2	12	12	6	1	0	3	0	1	0	3	6	2	1	0	1	12	0	26.8815	7.59118	1.09456		36	36	36	36	6.19008
45A4	1mvg	1	15	0	12	0	74	9	4	15	62	1	5	2	3	30	2	12	2	14	30	18	0	0	3	2	0	0	3	3	1	1	0	1	30	0	44.676	9.87504	1.42015	0	65	65	71	71	4.16225	2
45A4	1mvg	1	15	0	12	0	74	9	4	15	62	1	5	2	3	30	2	12	2	14	30	18	0	0	3	2	0	0	3	3	1	1	0	1	30	0	44.676	9.87504	1.42015		65	65	71	71	4.16225
45A4	1mvg	1	15	0	12	0	74	9	4	15	62	1	5	2	3	30	2	12	2	14	30	18	0	0	3	2	0	0	3	3	1	1	0	1	30	0	44.676	9.87504	1.42015		65	65	71	71	4.16225
45A4	1ng6	6	109	0	5	0	0	11	11	107	6	2	3	0	7	9	7	101	1	5	0	1	1	0	6	0	0	0	2	6	3	1	1	1	9	0	54.9972	13.9154	1.7851		109	109	113	113	2.65753
45A4	1ng6	6	109	0	5	0	0	11	11	107	6	2	3	0	7	9	7	101	1	5	0	1	1	0	6	0	0	0	2	6	3	1	1	1	9	0	54.9972	13.9154	1.7851		109	109	113	113	2.65753
45A4	1ng6	6	109	0	5	0	0	11	11	107	6	2	3	0	7	9	7	101	1	5	0	1	1	0	6	0	0	0	2	6	3	1	1	1	9	0	54.9972	13.9154	1.7851		109	109	113	113	2.65753
45A4	1pgb	0	14	0	4	0	24	6	4	16	17	0	1	0	4	11	3	12	1	0	12	5	0	1	3	0	0	1	0	3	1	0	0	0	11	0	21.9312	6.31449	1.05668		35	35	36	36	4.9744
45A4	1pgb	0	14	0	4	0	24	6	4	16	17	0	1	0	4	11	3	12	1	0	12	5	0	1	3	0	0	1	0	3	1	0	0	0	11	0	21.9312	6.31449	1.05668		35	35	36	36	4.9744
45A4	1pgb	0	14	0	4	0	24	6	4	16	17	0	1	0	4	11	3	12	1	0	12	5	0	1	3	0	0	1	0	3	1	0	0	0	11	0	21.9312	6.31449	1.05668		35	35	36	36	4.9744
45A4	1qk8	12	39	0	8	2	30	27	23	47	27	5	7	1	9	21	6	41	4	9	15	3	0	1	6	1	0	0	3	8	10	2	3	7	21	0	47.5086	7.94431	1.40183		77	77	82	82	111814
45A4	1qk8	12	39	0	8	2	30	27	23	47	27	5	7	1	9	21	6	41	4	9	15	3	0	1	6	1	0	0	3	8	10	2	3	7	21	0	47.5086	7.94431	1.40183		77	77	82	82	111814
45A4	1qk8	12	39	0	8	2	30	27	23	47	27	5	7	1	9	21	6	41	4	9	15	3	0	1	6	1	0	0	3	8	10	2	3	7	21	0	47.5086	7.94431	1.40183		77	77	82	82	111814
45A4	1qqv	5	25	0	13	0	0	6	8	24	6	1	2	0	2	21	5	22	0	4	1	1	0	0	2	0	0	0	2	2	1	1	0	2	21	0	27.6106	7.84441	1.17103	0	15	15	21	21	4.21285	1.9
45A4	1qqv	5	25	0	13	0	0	6	8	24	6	1	2	0	2	21	5	22	0	4	1	1	0	0	2	0	0	0	2	2	1	1	0	2	21	0	27.6106	7.84441	1.17103		15	15	21	21	4.21285
45A4	1qqv	5	25	0	13	0	0	6	8	24	6	1	2	0	2	21	5	22	0	4	1	1	0	0	2	0	0	0	2	2	1	1	0	2	21	0	27.6106	7.84441	1.17103		15	15	21	21	4.21285
45A4	1shg	3	0	0	5	5	23	6	4	6	27	2	4	0	1	10	3	1	4	11	16	0	0	0	5	0	0	0	0	1	0	1	1	1	10	0	23.632	6.54201	1.04817		29	29	29	29	4.17522
45A4	1shg	3	0	0	5	5	23	6	4	6	27	2	4	0	1	10	3	1	4	11	16	0	0	0	5	0	0	0	0	1	0	1	1	1	10	0	23.632	6.54201	1.04817		29	29	29	29	4.17522
45A4	1shg	3	0	0	5	5	23	6	4	6	27	2	4	0	1	10	3	1	4	11	16	0	0	0	5	0	0	0	0	1	0	1	1	1	10	0	23.632	6.54201	1.04817		29	29	29	29	4.17522
45A4	1t2i	3	11	0	13	0	21	18	12	15	26	5	5	2	5	23	3	10	1	12	14	0	1	0	5	1	1	0	4	4	3	4	1	6	23	0	32.0995	9.88758	1.25634		41	41	43	43	3.50329
45A4	1t2i	3	11	0	13	0	21	18	12	15	26	5	5	2	5	23	3	10	1	12	14	0	1	0	5	1	1	0	4	4	3	4	1	6	23	0	32.0995	9.88758	1.25634		41	41	43	43	3.50329
45A4	1t2i	3	11	0	13	0	21	18	12	15	26	5	5	2	5	23	3	10	1	12	14	0	1	0	5	1	1	0	4	4	3	4	1	6	23	0	32.0995	9.88758	1.25634		41	41	43	43	3.50329
45A4	1tua	14	102	0	6	0	34	15	18	100	33	3	4	3	10	15	7	90	0	8	25	0	0	2	10	1	2	0	4	8	6	3	0	5	15	0	64.2885	18.6257	1.89721		129	129	138	138	2.16515
45A4	1tua	14	102	0	6	0	34	15	18	100	33	3	4	3	10	15	7	90	0	8	25	0	0	2	10	1	2	0	4	8	6	3	0	5	15	0	64.2885	18.6257	1.89721		129	129	138	138	2.16515
45A4	1tua	14	102	0	6	0	34	15	18	100	33	3	4	3	10	15	7	90	0	8	25	0	0	2	10	1	2	0	4	8	6	3	0	5	15	0	64.2885	18.6257	1.89721		129	129	138	138	2.16515
45A4	1tvq	0	14	0	3	1	71	18	7	16	71	1	4	4	11	8	2	12	3	14	55	2	0	7	4	2	2	0	1	4	4	1	0	1	8	0	42.4915	9.00014	1.40714	0	77	77	80	80	4.10316	2.3
45A4	1tvq	0	14	0	3	1	71	18	7	16	71	1	4	4	11	8	2	12	3	14	55	2	0	7	4	2	2	0	1	4	4	1	0	1	8	0	42.4915	9.00014	1.40714		77	77	80	80	4.10316
45A4	1tvq	0	14	0	3	1	71	18	7	16	71	1	4	4	11	8	2	12	3	14	55	2	0	7	4	2	2	0	1	4	4	1	0	1	8	0	42.4915	9.00014	1.40714		77	77	80	80	4.10316
45A4	1ubi	6	12	0	3	2	23	12	6	17	23	1	4	1	9	12	2	14	1	5	18	0	1	2	3	0	1	0	3	6	3	1	0	1	12	0	33.6128	5.09897	1.19076	0	39	39	43	43	2.43726	0.9
45A4	1ubi	6	12	0	3	2	23	12	6	17	23	1	4	1	9	12	2	14	1	5	18	0	1	2	3	0	1	0	3	6	3	1	0	1	12	0	33.6128	5.09897	1.19076		39	39	43	43	2.43726
45A4	1ubi	6	12	0	3	2	23	12	6	17	23	1	4	1	9	12	2	14	1	5	18	0	1	2	3	0	1	0	3	6	3	1	0	1	12	0	33.6128	5.09897	1.19076		39	39	43	43	2.43726
45A4	1ucs	9	4	0	7	6	10	8	7	6	20	5	8	0	4	11	4	3	0	18	1	1	0	0	3	0	0	0	8	4	2	4	1	1	11	0	20.4284	8.60042	1.06933		29	29	32	32	4.48354
45A4	1ucs	9	4	0	7	6	10	8	7	6	20	5	8	0	4	11	4	3	0	18	1	1	0	0	3	0	0	0	8	4	2	4	1	1	11	0	20.4284	8.60042	1.06933		29	29	32	32	4.48354
45A4	1ucs	9	4	0	7	6	10	8	7	6	20	5	8	0	4	11	4	3	0	18	1	1	0	0	3	0	0	0	8	4	2	4	1	1	11	0	20.4284	8.60042	1.06933		29	29	32	32	4.48354
45A4	1ulr	1	24	0	8	0	33	5	4	25	24	0	1	0	8	22	1	21	1	6	17	1	1	1	4	0	0	0	0	6	2	0	0	1	22	0	30.4213	9.75382	1.2068		52	52	53	53	4.40024
45A4	1ulr	1	24	0	8	0	33	5	4	25	24	0	1	0	8	22	1	21	1	6	17	1	1	1	4	0	0	0	0	6	2	0	0	1	22	0	30.4213	9.75382	1.2068		52	52	53	53	4.40024
45A4	1ulr	1	24	0	8	0	33	5	4	25	24	0	1	0	8	22	1	21	1	6	17	1	1	1	4	0	0	0	0	6	2	0	0	1	22	0	30.4213	9.75382	1.2068		52	52	53	53	4.40024
45A4	1uxz	3	0	0	13	4	70	10	7	7	65	5	10	1	8	25	3	0	5	19	34	12	0	1	7	0	1	0	5	7	2	4	1	2	25	0	35.3744	9.90298	1.36579		70	70	70	70	167341
45A4	1uxz	3	0	0	13	4	70	10	7	7	65	5	10	1	8	25	3	0	5	19	34	12	0	1	7	0	1	0	5	7	2	4	1	2	25	0	35.3744	9.90298	1.36579		70	70	70	70	167341
45A4	1uxz	3	0	0	13	4	70	10	7	7	65	5	10	1	8	25	3	0	5	19	34	12	0	1	7	0	1	0	5	7	2	4	1	2	25	0	35.3744	9.90298	1.36579		70	70	70	70	167341
45A4	1yu5	7	30	0	8	0	0	5	9	32	7	1	3	0	2	10	3	25	0	6	0	1	0	0	7	0	0	0	3	2	5	0	1	1	10	0	26.4825	8.4345	1.17676		28	28	33	33	2.54383	1.3
45A4	1yu5	7	30	0	8	0	0	5	9	32	7	1	3	0	2	10	3	25	0	6	0	1	0	0	7	0	0	0	3	2	5	0	1	1	10	0	26.4825	8.4345	1.17676		28	28	33	33	2.54383
45A4	1yu5	7	30	0	8	0	0	5	9	32	7	1	3	0	2	10	3	25	0	6	0	1	0	0	7	0	0	0	3	2	5	0	1	1	10	0	26.4825	8.4345	1.17676		28	28	33	33	2.54383
45A4	1zlm	3	0	0	7	5	23	6	4	6	27	3	3	1	2	9	1	1	2	12	10	5	0	0	5	0	1	0	1	2	2	1	2	1	9	0	25.5503	6.65949	1.04528		30	30	30	30	2.59175
45A4	1zlm	3	0	0	7	5	23	6	4	6	27	3	3	1	2	9	1	1	2	12	10	5	0	0	5	0	1	0	1	2	2	1	2	1	9	0	25.5503	6.65949	1.04528		30	30	30	30	2.59175
45A4	1zlm	3	0	0	7	5	23	6	4	6	27	3	3	1	2	9	1	1	2	12	10	5	0	0	5	0	1	0	1	2	2	1	2	1	9	0	25.5503	6.65949	1.04528		30	30	30	30	2.59175
45A4	1zvg	1	10	0	12	2	18	7	4	11	23	0	4	0	6	15	1	9	2	14	6	3	0	2	2	0	0	0	2	4	3	0	0	0	15	0	23.5052	7.88271	1.11265		28	28	28	28	2.31666
45A4	1zvg	1	10	0	12	2	18	7	4	11	23	0	4	0	6	15	1	9	2	14	6	3	0	2	2	0	0	0	2	4	3	0	0	0	15	0	23.5052	7.88271	1.11265		28	28	28	28	2.31666
45A4	1zvg	1	10	0	12	2	18	7	4	11	23	0	4	0	6	15	1	9	2	14	6	3	0	2	2	0	0	0	2	4	3	0	0	0	15	0	23.5052	7.88271	1.11265		28	28	28	28	2.31666
45A4	2cwr	0	0	0	12	1	59	8	1	2	49	4	7	1	5	25	0	0	3	6	36	7	1	3	2	0	1	0	4	1	0	2	2	1	25	0	31.0167	8.57176	1.29861	0	50	50	50	50	4.48214
45A4	2cwr	0	0	0	12	1	59	8	1	2	49	4	7	1	5	25	0	0	3	6	36	7	1	3	2	0	1	0	4	1	0	2	2	1	25	0	31.0167	8.57176	1.29861		50	50	50	50	4.48214
45A4	2cwr	0	0	0	12	1	59	8	1	2	49	4	7	1	5	25	0	0	3	6	36	7	1	3	2	0	1	0	4	1	0	2	2	1	25	0	31.0167	8.57176	1.29861		50	50	50	50	4.48214
45A4	2czn	0	0	0	20	1	52	4	3	1	48	0	5	1	5	37	1	0	4	14	26	8	1	2	1	0	1	0	1	2	2	0	0	0	37	0	35.2447	9.74209	1.30035		37	37	50	50	5.90754
45A4	2czn	0	0	0	20	1	52	4	3	1	48	0	5	1	5	37	1	0	4	14	26	8	1	2	1	0	1	0	1	2	2	0	0	0	37	0	35.2447	9.74209	1.30035		37	37	50	50	5.90754
45A4	2czn	0	0	0	20	1	52	4	3	1	48	0	5	1	5	37	1	0	4	14	26	8	1	2	1	0	1	0	1	2	2	0	0	0	37	0	35.2447	9.74209	1.30035		37	37	50	50	5.90754
45A4	2gb1	1	13	0	5	0	22	6	5	15	16	0	2	0	4	11	1	12	2	3	10	3	1	0	3	0	0	0	0	3	3	0	0	1	11	0	24.7366	7.05734	1.05724		25	25	29	29	4.21926
45A4	2gb1	1	13	0	5	0	22	6	5	15	16	0	2	0	4	11	1	12	2	3	10	3	1	0	3	0	0	0	0	3	3	0	0	1	11	0	24.7366	7.05734	1.05724		25	25	29	29	4.21926
45A4	2gb1	1	13	0	5	0	22	6	5	15	16	0	2	0	4	11	1	12	2	3	10	3	1	0	3	0	0	0	0	3	3	0	0	1	11	0	24.7366	7.05734	1.05724		25	25	29	29	4.21926
45A4	2gkt	0	10	0	5	1	7	7	6	13	13	0	3	1	3	9	2	9	3	9	3	1	0	1	4	0	1	0	0	2	1	0	0	3	9	0	19.6526	7.86165	1.01326		22	22	22	22	3.51958
45A4	2gkt	0	10	0	5	1	7	7	6	13	13	0	3	1	3	9	2	9	3	9	3	1	0	1	4	0	1	0	0	2	1	0	0	3	9	0	19.6526	7.86165	1.01326		22	22	22	22	3.51958
45A4	2gkt	0	10	0	5	1	7	7	6	13	13	0	3	1	3	9	2	9	3	9	3	1	0	1	4	0	1	0	0	2	1	0	0	3	9	0	19.6526	7.86165	1.01326		22	22	22	22	3.51958
45A4	2ovn	0	13	0	1	0	0	0	2	9	0	0	0	1	1	1	1	9	0	0	0	0	0	1	0	1	0	0	0	0	0	0	0	1	1	0	8.83417	5.55172	0.811061	0	7	7	8	8	-3.11663	2.4
45A4	2ovn	0	13	0	1	0	0	0	2	9	0	0	0	1	1	1	1	9	0	0	0	0	0	1	0	1	0	0	0	0	0	0	0	1	1	0	8.83417	5.55172	0.811061		7	7	8	8	-3.11663
45A4	2ovn	0	13	0	1	0	0	0	2	9	0	0	0	1	1	1	1	9	0	0	0	0	0	1	0	1	0	0	0	0	0	0	0	1	1	0	8.83417	5.55172	0.811061		7	7	8	8	-3.11663
45A4	2pne	0	0	0	9	0	0	6	1	0	6	2	52	0	3	14	0	0	0	6	0	0	0	1	0	0	0	0	52	2	0	2	0	1	14	0	21.2333	10.3839	1.32067		38	38	38	38	9.47786
45A4	2pne	0	0	0	9	0	0	6	1	0	6	2	52	0	3	14	0	0	0	6	0	0	0	1	0	0	0	0	52	2	0	2	0	1	14	0	21.2333	10.3839	1.32067		38	38	38	38	9.47786
45A4	2pne	0	0	0	9	0	0	6	1	0	6	2	52	0	3	14	0	0	0	6	0	0	0	1	0	0	0	0	52	2	0	2	0	1	14	0	21.2333	10.3839	1.32067		38	38	38	38	9.47786
45A4	2ppo	4	8	0	7	4	36	23	4	16	43	5	7	0	8	21	2	11	3	15	26	2	0	0	5	0	0	0	4	8	2	5	0	0	21	0	38.9054	7.35813	1.32188		62	62	63	63	4.56208
45A4	2ppo	4	8	0	7	4	36	23	4	16	43	5	7	0	8	21	2	11	3	15	26	2	0	0	5	0	0	0	4	8	2	5	0	0	21	0	38.9054	7.35813	1.32188		62	62	63	63	4.56208
45A4	2ppo	4	8	0	7	4	36	23	4	16	43	5	7	0	8	21	2	11	3	15	26	2	0	0	5	0	0	0	4	8	2	5	0	0	21	0	38.9054	7.35813	1.32188		62	62	63	63	4.56208
45A4	3ci2	0	11	0	5	5	6	12	2	11	5	1	4	0	5	33	1	11	2	4	1	0	4	0	0	0	0	0	2	1	1	1	0	0	33	0	20.5317	11.6548	1.0719	0	26	26	29	29	5.83355	2.1
45A4	3ci2	0	11	0	5	5	6	12	2	11	5	1	4	0	5	33	1	11	2	4	1	0	4	0	0	0	0	0	2	1	1	1	0	0	33	0	20.5317	11.6548	1.0719		26	26	29	29	5.83355
45A4	3ci2	0	11	0	5	5	6	12	2	11	5	1	4	0	5	33	1	11	2	4	1	0	4	0	0	0	0	0	2	1	1	1	0	0	33	0	20.5317	11.6548	1.0719		26	26	29	29	5.83355
45A4	3e7u	1	9	0	2	2	8	10	3	8	6	2	1	4	2	11	0	8	1	5	0	1	1	1	0	1	3	0	0	0	2	1	1	1	11	0	14.9918	9.31837	1.01156		20	20	22	22	3.21402
45A4	3e7u	1	9	0	2	2	8	10	3	8	6	2	1	4	2	11	0	8	1	5	0	1	1	1	0	1	3	0	0	0	2	1	1	1	11	0	14.9918	9.31837	1.01156		20	20	22	22	3.21402
45A4	3e7u	1	9	0	2	2	8	10	3	8	6	2	1	4	2	11	0	8	1	5	0	1	1	1	0	1	3	0	0	0	2	1	1	1	11	0	14.9918	9.31837	1.01156		20	20	22	22	3.21402
45A4	3wp5	5	18	0	26	2	120	14	14	22	112	3	9	2	9	53	7	12	5	28	64	20	0	4	10	1	1	0	4	5	3	0	3	4	53	0	58.4841	12.3206	1.61976		123	123	128	128	5.5681
45A4	3wp5	5	18	0	26	2	120	14	14	22	112	3	9	2	9	53	7	12	5	28	64	20	0	4	10	1	1	0	4	5	3	0	3	4	53	0	58.4841	12.3206	1.61976		123	123	128	128	5.5681
45A4	3wp5	5	18	0	26	2	120	14	14	22	112	3	9	2	9	53	7	12	5	28	64	20	0	4	10	1	1	0	4	5	3	0	3	4	53	0	58.4841	12.3206	1.61976		123	123	128	128	5.5681
45A4	4lfq	3	12	1	3	0	0	5	4	15	4	0	0	0	2	7	2	11	0	2	2	0	1	0	4	0	0	0	0	1	1	0	0	1	7	0	14.8306	6.49012	0.97287		17	17	17	17	-0.862673
45A4	4lfq	3	12	1	3	0	0	5	4	15	4	0	0	0	2	7	2	11	0	2	2	0	1	0	4	0	0	0	0	1	1	0	0	1	7	0	14.8306	6.49012	0.97287		17	17	17	17	-0.862673
45A4	4lfq	3	12	1	3	0	0	5	4	15	4	0	0	0	2	7	2	11	0	2	2	0	1	0	4	0	0	0	0	1	1	0	0	1	7	0	14.8306	6.49012	0.97287		17	17	17	17	-0.862673
45A4	4mhp	19	106	4	35	9	47	29	28	126	71	7	17	0	18	56	13	105	3	37	32	2	1	4	21	0	0	0	14	13	9	4	3	6	56	0	88.8778	16.7694	1.91244		168	168	180	180	3.68127
45A4	4mhp	19	106	4	35	9	47	29	28	126	71	7	17	0	18	56	13	105	3	37	32	2	1	4	21	0	0	0	14	13	9	4	3	6	56	0	88.8778	16.7694	1.91244		168	168	180	180	3.68127
45A4	4mhp	19	106	4	35	9	47	29	28	126	71	7	17	0	18	56	13	105	3	37	32	2	1	4	21	0	0	0	14	13	9	4	3	6	56	0	88.8778	16.7694	1.91244		168	168	180	180	3.68127
53A6	1aey	3	0	0	8	5	23	6	3	7	24	1	5	0	1	14	1	3	4	15	5	4	0	0	4	0	0	0	1	1	1	1	0	1	14	0	22.6062	7.4305	1.04047		29	29	33	33	5.25088
53A6	1aey	3	0	0	8	5	23	6	3	7	24	1	5	0	1	14	1	3	4	15	5	4	0	0	4	0	0	0	1	1	1	1	0	1	14	0	22.6062	7.4305	1.04047		29	29	33	33	5.25088
53A6	1aey	3	0	0	8	5	23	6	3	7	24	1	5	0	1	14	1	3	4	15	5	4	0	0	4	0	0	0	1	1	1	1	0	1	14	0	22.6062	7.4305	1.04047		29	29	33	33	5.25088
53A6	1afi	0	21	0	5	1	19	12	12	14	17	0	3	0	2	21	6	13	3	1	8	8	0	0	0	0	0	1	0	2	3	0	0	3	21	0	24.9113	7.08636	1.10783	0	27	27	42	42	8.60006
53A6	1afi	0	21	0	5	1	19	12	12	14	17	0	3	0	2	21	6	13	3	1	8	8	0	0	0	0	0	1	0	2	3	0	0	3	21	0	24.9113	7.08636	1.10783		27	27	42	42	8.60006
53A6	1afi	0	21	0	5	1	19	12	12	14	17	0	3	0	2	21	6	13	3	1	8	8	0	0	0	0	0	1	0	2	3	0	0	3	21	0	24.9113	7.08636	1.10783		27	27	42	42	8.60006
53A6	1aki	17	39	0	11	6	8	26	20	47	13	6	3	4	17	16	6	37	1	6	6	1	1	4	8	2	2	2	2	12	9	5	1	5	16	0	40.9528	7.79696	1.41776	0	63	63	68	68	5.8638	1.2
53A6	1aki	17	39	0	11	6	8	26	20	47	13	6	3	4	17	16	6	37	1	6	6	1	1	4	8	2	2	2	2	12	9	5	1	5	16	0	40.9528	7.79696	1.41776		63	63	68	68	5.8638
53A6	1aki	17	39	0	11	6	8	26	20	47	13	6	3	4	17	16	6	37	1	6	6	1	1	4	8	2	2	2	2	12	9	5	1	5	16	0	40.9528	7.79696	1.41776		63	63	68	68	5.8638
53A6	1amm	11	5	0	32	14	56	14	13	15	64	4	13	4	9	49	7	4	10	22	31	11	0	1	11	0	4	0	3	8	1	4	0	5	49	0	49.3682	14.0244	1.67148		85	85	86	86	6.25619
53A6	1amm	11	5	0	32	14	56	14	13	15	64	4	13	4	9	49	7	4	10	22	31	11	0	1	11	0	4	0	3	8	1	4	0	5	49	0	49.3682	14.0244	1.67148		85	85	86	86	6.25619
53A6	1amm	11	5	0	32	14	56	14	13	15	64	4	13	4	9	49	7	4	10	22	31	11	0	1	11	0	4	0	3	8	1	4	0	5	49	0	49.3682	14.0244	1.67148		85	85	86	86	6.25619
53A6	1bta	3	37	0	8	0	16	13	8	38	9	0	3	0	9	19	4	33	2	4	3	2	4	0	4	0	0	1	1	5	2	0	0	2	19	0	33.2756	8.61748	1.19763		32	32	52	52	8.04517	3.3
53A6	1bta	3	37	0	8	0	16	13	8	38	9	0	3	0	9	19	4	33	2	4	3	2	4	0	4	0	0	1	1	5	2	0	0	2	19	0	33.2756	8.61748	1.19763		32	32	52	52	8.04517
53A6	1bta	3	37	0	8	0	16	13	8	38	9	0	3	0	9	19	4	33	2	4	3	2	4	0	4	0	0	1	1	5	2	0	0	2	19	0	33.2756	8.61748	1.19763		32	32	52	52	8.04517
53A6	1d3z	6	12	0	3	2	23	12	9	16	28	1	4	1	8	6	3	11	1	5	21	2	0	2	5	0	1	0	3	6	5	1	0	1	6	0	34.6177	5.68879	1.2133	0	40	40	42	42	2.65224	0.9
53A6	1d3z	6	12	0	3	2	23	12	9	16	28	1	4	1	8	6	3	11	1	5	21	2	0	2	5	0	1	0	3	6	5	1	0	1	6	0	34.6177	5.68879	1.2133		40	40	42	42	2.65224
53A6	1d3z	6	12	0	3	2	23	12	9	16	28	1	4	1	8	6	3	11	1	5	21	2	0	2	5	0	1	0	3	6	5	1	0	1	6	0	34.6177	5.68879	1.2133		40	40	42	42	2.65224
53A6	1e8l	3	38	0	19	2	6	31	20	43	8	3	2	1	11	38	9	33	0	7	1	0	0	1	10	0	1	0	2	10	6	3	0	5	38	0	45.4274	8.76066	1.42347	0	42	42	54	54	7.42756	1.9
53A6	1e8l	3	38	0	19	2	6	31	20	43	8	3	2	1	11	38	9	33	0	7	1	0	0	1	10	0	1	0	2	10	6	3	0	5	38	0	45.4274	8.76066	1.42347		42	42	54	54	7.42756
53A6	1e8l	3	38	0	19	2	6	31	20	43	8	3	2	1	11	38	9	33	0	7	1	0	0	1	10	0	1	0	2	10	6	3	0	5	38	0	45.4274	8.76066	1.42347		42	42	54	54	7.42756
53A6	1ew4	0	33	0	8	1	33	14	7	35	32	0	4	2	10	13	4	31	3	6	26	0	0	2	4	0	2	0	1	8	3	0	0	0	13	0	42.1417	6.56057	1.33643		61	61	62	62	5.16816
53A6	1ew4	0	33	0	8	1	33	14	7	35	32	0	4	2	10	13	4	31	3	6	26	0	0	2	4	0	2	0	1	8	3	0	0	0	13	0	42.1417	6.56057	1.33643		61	61	62	62	5.16816
53A6	1ew4	0	33	0	8	1	33	14	7	35	32	0	4	2	10	13	4	31	3	6	26	0	0	2	4	0	2	0	1	8	3	0	0	0	13	0	42.1417	6.56057	1.33643		61	61	62	62	5.16816
53A6	1faz	12	70	0	5	0	0	14	23	67	3	0	1	1	6	18	11	65	0	2	0	1	2	0	2	1	0	0	1	4	6	0	0	6	18	0	35.8713	15.695	1.43683		74	74	81	81	5.91084
53A6	1faz	12	70	0	5	0	0	14	23	67	3	0	1	1	6	18	11	65	0	2	0	1	2	0	2	1	0	0	1	4	6	0	0	6	18	0	35.8713	15.695	1.43683		74	74	81	81	5.91084
53A6	1faz	12	70	0	5	0	0	14	23	67	3	0	1	1	6	18	11	65	0	2	0	1	2	0	2	1	0	0	1	4	6	0	0	6	18	0	35.8713	15.695	1.43683		74	74	81	81	5.91084
53A6	1fl0	11	4	0	18	4	57	27	20	11	60	6	16	2	12	34	10	4	4	34	22	4	2	4	7	0	2	0	12	6	7	4	2	3	34	0	53.7006	10.3317	1.52702		71	71	73	73	7.24741
53A6	1fl0	11	4	0	18	4	57	27	20	11	60	6	16	2	12	34	10	4	4	34	22	4	2	4	7	0	2	0	12	6	7	4	2	3	34	0	53.7006	10.3317	1.52702		71	71	73	73	7.24741
53A6	1fl0	11	4	0	18	4	57	27	20	11	60	6	16	2	12	34	10	4	4	34	22	4	2	4	7	0	2	0	12	6	7	4	2	3	34	0	53.7006	10.3317	1.52702		71	71	73	73	7.24741
53A6	1it5	14	70	0	4	0	0	13	23	66	3	0	1	1	6	19	12	64	0	2	0	1	2	0	2	1	0	0	1	4	6	0	0	5	19	0	37.6978	15.5255	1.43859		72	72	80	80	5.60267
53A6	1it5	14	70	0	4	0	0	13	23	66	3	0	1	1	6	19	12	64	0	2	0	1	2	0	2	1	0	0	1	4	6	0	0	5	19	0	37.6978	15.5255	1.43859		72	72	80	80	5.60267
53A6	1it5	14	70	0	4	0	0	13	23	66	3	0	1	1	6	19	12	64	0	2	0	1	2	0	2	1	0	0	1	4	6	0	0	5	19	0	37.6978	15.5255	1.43859		72	72	80	80	5.60267
53A6	1mjc	3	0	0	5	4	28	11	6	4	30	1	5	1	7	12	3	1	2	12	12	6	1	0	3	0	1	0	3	6	2	1	0	1	12	0	27.0876	7.55211	1.09465		36	36	36	36	8.7127
53A6	1mjc	3	0	0	5	4	28	11	6	4	30	1	5	1	7	12	3	1	2	12	12	6	1	0	3	0	1	0	3	6	2	1	0	1	12	0	27.0876	7.55211	1.09465		36	36	36	36	8.7127
53A6	1mjc	3	0	0	5	4	28	11	6	4	30	1	5	1	7	12	3	1	2	12	12	6	1	0	3	0	1	0	3	6	2	1	0	1	12	0	27.0876	7.55211	1.09465		36	36	36	36	8.7127
53A6	1mvg	1	15	0	12	0	74	9	4	15	62	1	5	2	3	30	2	12	2	14	30	18	0	0	3	2	0	0	3	3	1	1	0	1	30	0	44.4914	9.95275	1.41985	0	65	65	71	71	6.95497	2
53A6	1mvg	1	15	0	12	0	74	9	4	15	62	1	5	2	3	30	2	12	2	14	30	18	0	0	3	2	0	0	3	3	1	1	0	1	30	0	44.4914	9.95275	1.41985		65	65	71	71	6.95497
53A6	1mvg	1	15	0	12	0	74	9	4	15	62	1	5	2	3	30	2	12	2	14	30	18	0	0	3	2	0	0	3	3	1	1	0	1	30	0	44.4914	9.95275	1.41985		65	65	71	71	6.95497
53A6	1ng6	6	109	0	5	0	0	11	11	107	6	2	3	0	7	9	7	101	1	5	0	1	1	0	6	0	0	0	2	6	3	1	1	1	9	0	54.6268	13.2818	1.7851		109	109	113	113	5.31431
53A6	1ng6	6	109	0	5	0	0	11	11	107	6	2	3	0	7	9	7	101	1	5	0	1	1	0	6	0	0	0	2	6	3	1	1	1	9	0	54.6268	13.2818	1.7851		109	109	113	113	5.31431
53A6	1ng6	6	109	0	5	0	0	11	11	107	6	2	3	0	7	9	7	101	1	5	0	1	1	0	6	0	0	0	2	6	3	1	1	1	9	0	54.6268	13.2818	1.7851		109	109	113	113	5.31431
53A6	1pgb	0	14	0	4	0	24	6	4	16	17	0	1	0	4	11	3	12	1	0	12	5	0	1	3	0	0	1	0	3	1	0	0	0	11	0	23.6267	6.68643	1.05668		35	35	36	36	7.29148
53A6	1pgb	0	14	0	4	0	24	6	4	16	17	0	1	0	4	11	3	12	1	0	12	5	0	1	3	0	0	1	0	3	1	0	0	0	11	0	23.6267	6.68643	1.05668		35	35	36	36	7.29148
53A6	1pgb	0	14	0	4	0	24	6	4	16	17	0	1	0	4	11	3	12	1	0	12	5	0	1	3	0	0	1	0	3	1	0	0	0	11	0	23.6267	6.68643	1.05668		35	35	36	36	7.29148
53A6	1qk8	12	39	0	8	2	30	27	23	47	27	5	7	1	9	21	6	41	4	9	15	3	0	1	6	1	0	0	3	8	10	2	3	7	21	0	48.5713	8.23667	1.40182		77	77	82	82	111514
53A6	1qk8	12	39	0	8	2	30	27	23	47	27	5	7	1	9	21	6	41	4	9	15	3	0	1	6	1	0	0	3	8	10	2	3	7	21	0	48.5713	8.23667	1.40182		77	77	82	82	111514
53A6	1qk8	12	39	0	8	2	30	27	23	47	27	5	7	1	9	21	6	41	4	9	15	3	0	1	6	1	0	0	3	8	10	2	3	7	21	0	48.5713	8.23667	1.40182		77	77	82	82	111514
53A6	1qqv	5	25	0	13	0	0	6	8	24	6	1	2	0	2	21	5	22	0	4	1	1	0	0	2	0	0	0	2	2	1	1	0	2	21	0	27.4499	7.89681	1.17002	0	15	15	21	21	6.74645	1.9
53A6	1qqv	5	25	0	13	0	0	6	8	24	6	1	2	0	2	21	5	22	0	4	1	1	0	0	2	0	0	0	2	2	1	1	0	2	21	0	27.4499	7.89681	1.17002		15	15	21	21	6.74645
53A6	1qqv	5	25	0	13	0	0	6	8	24	6	1	2	0	2	21	5	22	0	4	1	1	0	0	2	0	0	0	2	2	1	1	0	2	21	0	27.4499	7.89681	1.17002		15	15	21	21	6.74645
53A6	1shg	3	0	0	5	5	23	6	4	6	27	2	4	0	1	10	3	1	4	11	16	0	0	0	5	0	0	0	0	1	0	1	1	1	10	0	24.3965	6.50613	1.04817		29	29	29	29	6.38593
53A6	1shg	3	0	0	5	5	23	6	4	6	27	2	4	0	1	10	3	1	4	11	16	0	0	0	5	0	0	0	0	1	0	1	1	1	10	0	24.3965	6.50613	1.04817		29	29	29	29	6.38593
53A6	1shg	3	0	0	5	5	23	6	4	6	27	2	4	0	1	10	3	1	4	11	16	0	0	0	5	0	0	0	0	1	0	1	1	1	10	0	24.3965	6.50613	1.04817		29	29	29	29	6.38593
53A6	1t2i	3	11	0	13	0	21	18	12	15	26	5	5	2	5	23	3	10	1	12	14	0	1	0	5	1	1	0	4	4	3	4	1	6	23	0	32.3421	10.563	1.25601		41	41	43	43	5.77737
53A6	1t2i	3	11	0	13	0	21	18	12	15	26	5	5	2	5	23	3	10	1	12	14	0	1	0	5	1	1	0	4	4	3	4	1	6	23	0	32.3421	10.563	1.25601		41	41	43	43	5.77737
53A6	1t2i	3	11	0	13	0	21	18	12	15	26	5	5	2	5	23	3	10	1	12	14	0	1	0	5	1	1	0	4	4	3	4	1	6	23	0	32.3421	10.563	1.25601		41	41	43	43	5.77737
53A6	1tua	14	102	0	6	0	34	15	18	100	33	3	4	3	10	15	7	90	0	8	25	0	0	2	10	1	2	0	4	8	6	3	0	5	15	0	63.9381	18.4909	1.89849		129	129	138	138	4.93738
53A6	1tua	14	102	0	6	0	34	15	18	100	33	3	4	3	10	15	7	90	0	8	25	0	0	2	10	1	2	0	4	8	6	3	0	5	15	0	63.9381	18.4909	1.89849		129	129	138	138	4.93738
53A6	1tua	14	102	0	6	0	34	15	18	100	33	3	4	3	10	15	7	90	0	8	25	0	0	2	10	1	2	0	4	8	6	3	0	5	15	0	63.9381	18.4909	1.89849		129	129	138	138	4.93738
53A6	1tvq	0	14	0	3	1	71	18	7	16	71	1	4	4	11	8	2	12	3	14	55	2	0	7	4	2	2	0	1	4	4	1	0	1	8	0	43.026	8.3632	1.40639	0	77	77	80	80	6.72049	2.3
53A6	1tvq	0	14	0	3	1	71	18	7	16	71	1	4	4	11	8	2	12	3	14	55	2	0	7	4	2	2	0	1	4	4	1	0	1	8	0	43.026	8.3632	1.40639		77	77	80	80	6.72049
53A6	1tvq	0	14	0	3	1	71	18	7	16	71	1	4	4	11	8	2	12	3	14	55	2	0	7	4	2	2	0	1	4	4	1	0	1	8	0	43.026	8.3632	1.40639		77	77	80	80	6.72049
53A6	1ubi	6	12	0	3	2	23	12	6	17	23	1	4	1	9	12	2	14	1	5	18	0	1	2	3	0	1	0	3	6	3	1	0	1	12	0	33.3978	5.4231	1.19047	0	39	39	43	43	4.93342	0.9
53A6	1ubi	6	12	0	3	2	23	12	6	17	23	1	4	1	9	12	2	14	1	5	18	0	1	2	3	0	1	0	3	6	3	1	0	1	12	0	33.3978	5.4231	1.19047		39	39	43	43	4.93342
53A6	1ubi	6	12	0	3	2	23	12	6	17	23	1	4	1	9	12	2	14	1	5	18	0	1	2	3	0	1	0	3	6	3	1	0	1	12	0	33.3978	5.4231	1.19047		39	39	43	43	4.93342
53A6	1ucs	9	4	0	7	6	10	8	7	6	20	5	8	0	4	11	4	3	0	18	1	1	0	0	3	0	0	0	8	4	2	4	1	1	11	0	21.4697	9.31377	1.06933		29	29	32	32	7.10843
53A6	1ucs	9	4	0	7	6	10	8	7	6	20	5	8	0	4	11	4	3	0	18	1	1	0	0	3	0	0	0	8	4	2	4	1	1	11	0	21.4697	9.31377	1.06933		29	29	32	32	7.10843
53A6	1ucs	9	4	0	7	6	10	8	7	6	20	5	8	0	4	11	4	3	0	18	1	1	0	0	3	0	0	0	8	4	2	4	1	1	11	0	21.4697	9.31377	1.06933		29	29	32	32	7.10843
53A6	1ulr	1	24	0	8	0	33	5	4	25	24	0	1	0	8	22	1	21	1	6	17	1	1	1	4	0	0	0	0	6	2	0	0	1	22	0	29.8979	9.18823	1.2072		52	52	53	53	7.17844
53A6	1ulr	1	24	0	8	0	33	5	4	25	24	0	1	0	8	22	1	21	1	6	17	1	1	1	4	0	0	0	0	6	2	0	0	1	22	0	29.8979	9.18823	1.2072		52	52	53	53	7.17844
53A6	1ulr	1	24	0	8	0	33	5	4	25	24	0	1	0	8	22	1	21	1	6	17	1	1	1	4	0	0	0	0	6	2	0	0	1	22	0	29.8979	9.18823	1.2072		52	52	53	53	7.17844
53A6	1uxz	3	0	0	13	4	70	10	7	7	65	5	10	1	8	25	3	0	5	19	34	12	0	1	7	0	1	0	5	7	2	4	1	2	25	0	37.1528	9.90507	1.36668		70	70	70	70	188390
53A6	1uxz	3	0	0	13	4	70	10	7	7	65	5	10	1	8	25	3	0	5	19	34	12	0	1	7	0	1	0	5	7	2	4	1	2	25	0	37.1528	9.90507	1.36668		70	70	70	70	188390
53A6	1uxz	3	0	0	13	4	70	10	7	7	65	5	10	1	8	25	3	0	5	19	34	12	0	1	7	0	1	0	5	7	2	4	1	2	25	0	37.1528	9.90507	1.36668		70	70	70	70	188390
53A6	1yu5	7	30	0	8	0	0	5	9	32	7	1	3	0	2	10	3	25	0	6	0	1	0	0	7	0	0	0	3	2	5	0	1	1	10	0	25.6728	8.93349	1.17576		28	28	33	33	5.05508	1.3
53A6	1yu5	7	30	0	8	0	0	5	9	32	7	1	3	0	2	10	3	25	0	6	0	1	0	0	7	0	0	0	3	2	5	0	1	1	10	0	25.6728	8.93349	1.17576		28	28	33	33	5.05508
53A6	1yu5	7	30	0	8	0	0	5	9	32	7	1	3	0	2	10	3	25	0	6	0	1	0	0	7	0	0	0	3	2	5	0	1	1	10	0	25.6728	8.93349	1.17576		28	28	33	33	5.05508
53A6	1zlm	3	0	0	7	5	23	6	4	6	27	3	3	1	2	9	1	1	2	12	10	5	0	0	5	0	1	0	1	2	2	1	2	1	9	0	25.7484	6.85078	1.04528		30	30	30	30	4.81096
53A6	1zlm	3	0	0	7	5	23	6	4	6	27	3	3	1	2	9	1	1	2	12	10	5	0	0	5	0	1	0	1	2	2	1	2	1	9	0	25.7484	6.85078	1.04528		30	30	30	30	4.81096
53A6	1zlm	3	0	0	7	5	23	6	4	6	27	3	3	1	2	9	1	1	2	12	10	5	0	0	5	0	1	0	1	2	2	1	2	1	9	0	25.7484	6.85078	1.04528		30	30	30	30	4.81096
53A6	1zvg	1	10	0	12	2	18	7	4	11	23	0	4	0	6	15	1	9	2	14	6	3	0	2	2	0	0	0	2	4	3	0	0	0	15	0	23.9247	8.07954	1.11581		28	28	28	28	4.60539
53A6	1zvg	1	10	0	12	2	18	7	4	11	23	0	4	0	6	15	1	9	2	14	6	3	0	2	2	0	0	0	2	4	3	0	0	0	15	0	23.9247	8.07954	1.11581		28	28	28	28	4.60539
53A6	1zvg	1	10	0	12	2	18	7	4	11	23	0	4	0	6	15	1	9	2	14	6	3	0	2	2	0	0	0	2	4	3	0	0	0	15	0	23.9247	8.07954	1.11581		28	28	28	28	4.60539
53A6	2cwr	0	0	0	12	1	59	8	1	2	49	4	7	1	5	25	0	0	3	6	36	7	1	3	2	0	1	0	4	1	0	2	2	1	25	0	32.2293	9.01698	1.29861	0	50	50	50	50	6.97951
53A6	2cwr	0	0	0	12	1	59	8	1	2	49	4	7	1	5	25	0	0	3	6	36	7	1	3	2	0	1	0	4	1	0	2	2	1	25	0	32.2293	9.01698	1.29861		50	50	50	50	6.97951
53A6	2cwr	0	0	0	12	1	59	8	1	2	49	4	7	1	5	25	0	0	3	6	36	7	1	3	2	0	1	0	4	1	0	2	2	1	25	0	32.2293	9.01698	1.29861		50	50	50	50	6.97951
53A6	2czn	0	0	0	20	1	52	4	3	1	48	0	5	1	5	37	1	0	4	14	26	8	1	2	1	0	1	0	1	2	2	0	0	0	37	0	34.1506	10.2217	1.30035	0	37	37	50	50	8.48028
53A6	2czn	0	0	0	20	1	52	4	3	1	48	0	5	1	5	37	1	0	4	14	26	8	1	2	1	0	1	0	1	2	2	0	0	0	37	0	34.1506	10.2217	1.30035		37	37	50	50	8.48028
53A6	2czn	0	0	0	20	1	52	4	3	1	48	0	5	1	5	37	1	0	4	14	26	8	1	2	1	0	1	0	1	2	2	0	0	0	37	0	34.1506	10.2217	1.30035		37	37	50	50	8.48028
53A6	2gb1	1	13	0	5	0	22	6	5	15	16	0	2	0	4	11	1	12	2	3	10	3	1	0	3	0	0	0	0	3	3	0	0	1	11	0	25.2132	7.33104	1.05724		25	25	29	29	6.74399
53A6	2gb1	1	13	0	5	0	22	6	5	15	16	0	2	0	4	11	1	12	2	3	10	3	1	0	3	0	0	0	0	3	3	0	0	1	11	0	25.2132	7.33104	1.05724		25	25	29	29	6.74399
53A6	2gb1	1	13	0	5	0	22	6	5	15	16	0	2	0	4	11	1	12	2	3	10	3	1	0	3	0	0	0	0	3	3	0	0	1	11	0	25.2132	7.33104	1.05724		25	25	29	29	6.74399
53A6	2gkt	0	10	0	5	1	7	7	6	13	13	0	3	1	3	9	2	9	3	9	3	1	0	1	4	0	1	0	0	2	1	0	0	3	9	0	21.4131	7.48141	1.01435		22	22	22	22	5.8056
53A6	2gkt	0	10	0	5	1	7	7	6	13	13	0	3	1	3	9	2	9	3	9	3	1	0	1	4	0	1	0	0	2	1	0	0	3	9	0	21.4131	7.48141	1.01435		22	22	22	22	5.8056
53A6	2gkt	0	10	0	5	1	7	7	6	13	13	0	3	1	3	9	2	9	3	9	3	1	0	1	4	0	1	0	0	2	1	0	0	3	9	0	21.4131	7.48141	1.01435		22	22	22	22	5.8056
53A6	2ovn	0	13	0	1	0	0	0	2	9	0	0	0	1	1	1	1	9	0	0	0	0	0	1	0	1	0	0	0	0	0	0	0	1	1	0	9.40779	5.61505	0.811063	0	7	7	8	8	-0.855862	2.4
53A6	2ovn	0	13	0	1	0	0	0	2	9	0	0	0	1	1	1	1	9	0	0	0	0	0	1	0	1	0	0	0	0	0	0	0	1	1	0	9.40779	5.61505	0.811063		7	7	8	8	-0.855862
53A6	2ovn	0	13	0	1	0	0	0	2	9	0	0	0	1	1	1	1	9	0	0	0	0	0	1	0	1	0	0	0	0	0	0	0	1	1	0	9.40779	5.61505	0.811063		7	7	8	8	-0.855862
53A6	2pne	0	0	0	9	0	0	6	1	0	6	2	52	0	3	14	0	0	0	6	0	0	0	1	0	0	0	0	52	2	0	2	0	1	14	0	22.4773	10.9121	1.31809		38	38	38	38	13.5058
53A6	2pne	0	0	0	9	0	0	6	1	0	6	2	52	0	3	14	0	0	0	6	0	0	0	1	0	0	0	0	52	2	0	2	0	1	14	0	22.4773	10.9121	1.31809		38	38	38	38	13.5058
53A6	2pne	0	0	0	9	0	0	6	1	0	6	2	52	0	3	14	0	0	0	6	0	0	0	1	0	0	0	0	52	2	0	2	0	1	14	0	22.4773	10.9121	1.31809		38	38	38	38	13.5058
53A6	2ppo	4	8	0	7	4	36	23	4	16	43	5	7	0	8	21	2	11	3	15	26	2	0	0	5	0	0	0	4	8	2	5	0	0	21	0	39.7068	7.17865	1.32481		62	62	63	63	7.34493
53A6	2ppo	4	8	0	7	4	36	23	4	16	43	5	7	0	8	21	2	11	3	15	26	2	0	0	5	0	0	0	4	8	2	5	0	0	21	0	39.7068	7.17865	1.32481		62	62	63	63	7.34493
53A6	2ppo	4	8	0	7	4	36	23	4	16	43	5	7	0	8	21	2	11	3	15	26	2	0	0	5	0	0	0	4	8	2	5	0	0	21	0	39.7068	7.17865	1.32481		62	62	63	63	7.34493
53A6	3ci2	0	11	0	5	5	6	12	2	11	5	1	4	0	5	33	1	11	2	4	1	0	4	0	0	0	0	0	2	1	1	1	0	0	33	0	20.0047	11.8042	1.07197	0	26	26	29	29	8.36114	2.1
53A6	3ci2	0	11	0	5	5	6	12	2	11	5	1	4	0	5	33	1	11	2	4	1	0	4	0	0	0	0	0	2	1	1	1	0	0	33	0	20.0047	11.8042	1.07197		26	26	29	29	8.36114
53A6	3ci2	0	11	0	5	5	6	12	2	11	5	1	4	0	5	33	1	11	2	4	1	0	4	0	0	0	0	0	2	1	1	1	0	0	33	0	20.0047	11.8042	1.07197		26	26	29	29	8.36114
53A6	3e7u	1	9	0	2	2	8	10	3	8	6	2	1	4	2	11	0	8	1	5	0	1	1	1	0	1	3	0	0	0	2	1	1	1	11	0	15.6945	10.0381	1.00986		20	20	22	22	5.71977
53A6	3e7u	1	9	0	2	2	8	10	3	8	6	2	1	4	2	11	0	8	1	5	0	1	1	1	0	1	3	0	0	0	2	1	1	1	11	0	15.6945	10.0381	1.00986		20	20	22	22	5.71977
53A6	3e7u	1	9	0	2	2	8	10	3	8	6	2	1	4	2	11	0	8	1	5	0	1	1	1	0	1	3	0	0	0	2	1	1	1	11	0	15.6945	10.0381	1.00986		20	20	22	22	5.71977
53A6	3wp5	5	18	0	26	2	120	14	14	22	112	3	9	2	9	53	7	12	5	28	64	20	0	4	10	1	1	0	4	5	3	0	3	4	53	0	59.8075	12.1793	1.61961		123	123	128	128	7.99438
53A6	3wp5	5	18	0	26	2	120	14	14	22	112	3	9	2	9	53	7	12	5	28	64	20	0	4	10	1	1	0	4	5	3	0	3	4	53	0	59.8075	12.1793	1.61961		123	123	128	128	7.99438
53A6	3wp5	5	18	0	26	2	120	14	14	22	112	3	9	2	9	53	7	12	5	28	64	20	0	4	10	1	1	0	4	5	3	0	3	4	53	0	59.8075	12.1793	1.61961		123	123	128	128	7.99438
53A6	4lfq	3	12	1	3	0	0	5	4	15	4	0	0	0	2	7	2	11	0	2	2	0	1	0	4	0	0	0	0	1	1	0	0	1	7	0	17.212	6.66462	0.975635		17	17	17	17	1.96863
53A6	4lfq	3	12	1	3	0	0	5	4	15	4	0	0	0	2	7	2	11	0	2	2	0	1	0	4	0	0	0	0	1	1	0	0	1	7	0	17.212	6.66462	0.975635		17	17	17	17	1.96863
53A6	4lfq	3	12	1	3	0	0	5	4	15	4	0	0	0	2	7	2	11	0	2	2	0	1	0	4	0	0	0	0	1	1	0	0	1	7	0	17.212	6.66462	0.975635		17	17	17	17	1.96863
53A6	4mhp	19	106	4	35	9	47	29	28	126	71	7	17	0	18	56	13	105	3	37	32	2	1	4	21	0	0	0	14	13	9	4	3	6	56	0	90.999	16.8743	1.91389		168	168	180	180	6.07435
53A6	4mhp	19	106	4	35	9	47	29	28	126	71	7	17	0	18	56	13	105	3	37	32	2	1	4	21	0	0	0	14	13	9	4	3	6	56	0	90.999	16.8743	1.91389		168	168	180	180	6.07435
53A6	4mhp	19	106	4	35	9	47	29	28	126	71	7	17	0	18	56	13	105	3	37	32	2	1	4	21	0	0	0	14	13	9	4	3	6	56	0	90.999	16.8743	1.91389		168	168	180	180	6.07435
54A7	1a19	2	39	3	6	0	15	12	9	36	12	1	1	1	7	19	3	34	0	2	10	0	3	0	2	0	1	0	1	4	4	1	0	2	19	0	29.8144	8.56066	1.2246		39	39	52	52	7.0435	3
54A7	1a19	2	39	3	6	0	15	12	9	36	12	1	1	1	7	19	3	34	0	2	10	0	3	0	2	0	1	0	1	4	4	1	0	2	19	0	29.8144	8.56066	1.2246		39	39	52	52	7.0435
54A7	1a19	2	39	3	6	0	15	12	9	36	12	1	1	1	7	19	3	34	0	2	10	0	3	0	2	0	1	0	1	4	4	1	0	2	19	0	29.8144	8.56066	1.2246		39	39	52	52	7.0435
54A7	1aey	3	0	0	8	5	23	6	3	7	24	1	5	0	1	14	1	3	4	15	5	4	0	0	4	0	0	0	1	1	1	1	0	1	14	0	22.4711	6.9615	1.04047		29	29	33	33	5.69308
54A7	1aey	3	0	0	8	5	23	6	3	7	24	1	5	0	1	14	1	3	4	15	5	4	0	0	4	0	0	0	1	1	1	1	0	1	14	0	22.4711	6.9615	1.04047		29	29	33	33	5.69308
54A7	1aey	3	0	0	8	5	23	6	3	7	24	1	5	0	1	14	1	3	4	15	5	4	0	0	4	0	0	0	1	1	1	1	0	1	14	0	22.4711	6.9615	1.04047		29	29	33	33	5.69308
54A7	1afi	0	21	0	5	1	19	12	12	14	17	0	3	0	2	21	6	13	3	1	8	8	0	0	0	0	0	1	0	2	3	0	0	3	21	0	23.7248	6.58176	1.10783	0	27	27	42	42	8.78843
54A7	1afi	0	21	0	5	1	19	12	12	14	17	0	3	0	2	21	6	13	3	1	8	8	0	0	0	0	0	1	0	2	3	0	0	3	21	0	23.7248	6.58176	1.10783		27	27	42	42	8.78843
54A7	1afi	0	21	0	5	1	19	12	12	14	17	0	3	0	2	21	6	13	3	1	8	8	0	0	0	0	0	1	0	2	3	0	0	3	21	0	23.7248	6.58176	1.10783		27	27	42	42	8.78843
54A7	1aki	17	39	0	11	6	8	26	20	47	13	6	3	4	17	16	6	37	1	6	6	1	1	4	8	2	2	2	2	12	9	5	1	5	16	0	43.6121	8.64818	1.41776	0	63	63	68	68	6.19667	1.2
54A7	1aki	17	39	0	11	6	8	26	20	47	13	6	3	4	17	16	6	37	1	6	6	1	1	4	8	2	2	2	2	12	9	5	1	5	16	0	43.6121	8.64818	1.41776		63	63	68	68	6.19667
54A7	1aki	17	39	0	11	6	8	26	20	47	13	6	3	4	17	16	6	37	1	6	6	1	1	4	8	2	2	2	2	12	9	5	1	5	16	0	43.6121	8.64818	1.41776		63	63	68	68	6.19667
54A7	1amm	11	5	0	32	14	56	14	13	15	64	4	13	4	9	49	7	4	10	22	31	11	0	1	11	0	4	0	3	8	1	4	0	5	49	0	49.6446	13.8244	1.67148		85	85	86	86	6.6432
54A7	1amm	11	5	0	32	14	56	14	13	15	64	4	13	4	9	49	7	4	10	22	31	11	0	1	11	0	4	0	3	8	1	4	0	5	49	0	49.6446	13.8244	1.67148		85	85	86	86	6.6432
54A7	1amm	11	5	0	32	14	56	14	13	15	64	4	13	4	9	49	7	4	10	22	31	11	0	1	11	0	4	0	3	8	1	4	0	5	49	0	49.6446	13.8244	1.67148		85	85	86	86	6.6432
54A7	1bta	3	37	0	8	0	16	13	8	38	9	0	3	0	9	19	4	33	2	4	3	2	4	0	4	0	0	1	1	5	2	0	0	2	19	0	32.3366	8.41967	1.19763		32	32	52	52	9.08006	3.3
54A7	1bta	3	37	0	8	0	16	13	8	38	9	0	3	0	9	19	4	33	2	4	3	2	4	0	4	0	0	1	1	5	2	0	0	2	19	0	32.3366	8.41967	1.19763		32	32	52	52	9.08006
54A7	1bta	3	37	0	8	0	16	13	8	38	9	0	3	0	9	19	4	33	2	4	3	2	4	0	4	0	0	1	1	5	2	0	0	2	19	0	32.3366	8.41967	1.19763		32	32	52	52	9.08006
54A7	1d3z	6	12	0	3	2	23	12	9	16	28	1	4	1	8	6	3	11	1	5	21	2	0	2	5	0	1	0	3	6	5	1	0	1	6	0	34.9306	5.68879	1.2133	0	40	40	42	42	5.40753	0.9
54A7	1d3z	6	12	0	3	2	23	12	9	16	28	1	4	1	8	6	3	11	1	5	21	2	0	2	5	0	1	0	3	6	5	1	0	1	6	0	34.9306	5.68879	1.2133		40	40	42	42	5.40753
54A7	1d3z	6	12	0	3	2	23	12	9	16	28	1	4	1	8	6	3	11	1	5	21	2	0	2	5	0	1	0	3	6	5	1	0	1	6	0	34.9306	5.68879	1.2133		40	40	42	42	5.40753
54A7	1e8l	3	38	0	19	2	6	31	20	43	8	3	2	1	11	38	9	33	0	7	1	0	0	1	10	0	1	0	2	10	6	3	0	5	38	0	45.7115	9.38133	1.42347	0	42	42	54	54	7.69614	1.9
54A7	1e8l	3	38	0	19	2	6	31	20	43	8	3	2	1	11	38	9	33	0	7	1	0	0	1	10	0	1	0	2	10	6	3	0	5	38	0	45.7115	9.38133	1.42347		42	42	54	54	7.69614
54A7	1e8l	3	38	0	19	2	6	31	20	43	8	3	2	1	11	38	9	33	0	7	1	0	0	1	10	0	1	0	2	10	6	3	0	5	38	0	45.7115	9.38133	1.42347		42	42	54	54	7.69614
54A7	1ew4	0	33	0	8	1	33	14	7	35	32	0	4	2	10	13	4	31	3	6	26	0	0	2	4	0	2	0	1	8	3	0	0	0	13	0	40.4819	6.26352	1.33643		61	61	62	62	5.58104
54A7	1ew4	0	33	0	8	1	33	14	7	35	32	0	4	2	10	13	4	31	3	6	26	0	0	2	4	0	2	0	1	8	3	0	0	0	13	0	40.4819	6.26352	1.33643		61	61	62	62	5.58104
54A7	1ew4	0	33	0	8	1	33	14	7	35	32	0	4	2	10	13	4	31	3	6	26	0	0	2	4	0	2	0	1	8	3	0	0	0	13	0	40.4819	6.26352	1.33643		61	61	62	62	5.58104
54A7	1faz	12	70	0	5	0	0	14	23	67	3	0	1	1	6	18	11	65	0	2	0	1	2	0	2	1	0	0	1	4	6	0	0	6	18	0	37.4783	15.509	1.43683		74	74	81	81	6.16915
54A7	1faz	12	70	0	5	0	0	14	23	67	3	0	1	1	6	18	11	65	0	2	0	1	2	0	2	1	0	0	1	4	6	0	0	6	18	0	37.4783	15.509	1.43683		74	74	81	81	6.16915
54A7	1faz	12	70	0	5	0	0	14	23	67	3	0	1	1	6	18	11	65	0	2	0	1	2	0	2	1	0	0	1	4	6	0	0	6	18	0	37.4783	15.509	1.43683		74	74	81	81	6.16915
54A7	1fl0	11	4	0	18	4	57	27	20	11	60	6	16	2	12	34	10	4	4	34	22	4	2	4	7	0	2	0	12	6	7	4	2	3	34	0	53.9467	10.3401	1.52721		71	71	73	73	13401.5
54A7	1fl0	11	4	0	18	4	57	27	20	11	60	6	16	2	12	34	10	4	4	34	22	4	2	4	7	0	2	0	12	6	7	4	2	3	34	0	53.9467	10.3401	1.52721		71	71	73	73	13401.4
54A7	1fl0	11	4	0	18	4	57	27	20	11	60	6	16	2	12	34	10	4	4	34	22	4	2	4	7	0	2	0	12	6	7	4	2	3	34	0	53.9467	10.3401	1.52721		71	71	73	73	13401.4
54A7	1it5	14	70	0	4	0	0	13	23	66	3	0	1	1	6	19	12	64	0	2	0	1	2	0	2	1	0	0	1	4	6	0	0	5	19	0	37.3005	15.6159	1.43859		72	72	80	80	5.86357
54A7	1it5	14	70	0	4	0	0	13	23	66	3	0	1	1	6	19	12	64	0	2	0	1	2	0	2	1	0	0	1	4	6	0	0	5	19	0	37.3005	15.6159	1.43859		72	72	80	80	5.86357
54A7	1it5	14	70	0	4	0	0	13	23	66	3	0	1	1	6	19	12	64	0	2	0	1	2	0	2	1	0	0	1	4	6	0	0	5	19	0	37.3005	15.6159	1.43859		72	72	80	80	5.86357
54A7	1mjc	3	0	0	5	4	28	11	6	4	30	1	5	1	7	12	3	1	2	12	12	6	1	0	3	0	1	0	3	6	2	1	0	1	12	0	27.5539	7.48262	1.09465		36	36	36	36	9.13814
54A7	1mjc	3	0	0	5	4	28	11	6	4	30	1	5	1	7	12	3	1	2	12	12	6	1	0	3	0	1	0	3	6	2	1	0	1	12	0	27.5539	7.48262	1.09465		36	36	36	36	9.13814
54A7	1mjc	3	0	0	5	4	28	11	6	4	30	1	5	1	7	12	3	1	2	12	12	6	1	0	3	0	1	0	3	6	2	1	0	1	12	0	27.5539	7.48262	1.09465		36	36	36	36	9.13814
54A7	1mvg	1	15	0	12	0	74	9	4	15	62	1	5	2	3	30	2	12	2	14	30	18	0	0	3	2	0	0	3	3	1	1	0	1	30	0	43.069	9.70785	1.41985	0	65	65	71	71	7.33471	2
54A7	1mvg	1	15	0	12	0	74	9	4	15	62	1	5	2	3	30	2	12	2	14	30	18	0	0	3	2	0	0	3	3	1	1	0	1	30	0	43.069	9.70785	1.41985		65	65	71	71	7.33471
54A7	1mvg	1	15	0	12	0	74	9	4	15	62	1	5	2	3	30	2	12	2	14	30	18	0	0	3	2	0	0	3	3	1	1	0	1	30	0	43.069	9.70785	1.41985		65	65	71	71	7.33471
54A7	1ng6	6	109	0	5	0	0	11	11	107	6	2	3	0	7	9	7	101	1	5	0	1	1	0	6	0	0	0	2	6	3	1	1	1	9	0	55.9218	13.924	1.7851		109	109	113	113	5.58811
54A7	1ng6	6	109	0	5	0	0	11	11	107	6	2	3	0	7	9	7	101	1	5	0	1	1	0	6	0	0	0	2	6	3	1	1	1	9	0	55.9218	13.924	1.7851		109	109	113	113	5.58811
54A7	1ng6	6	109	0	5	0	0	11	11	107	6	2	3	0	7	9	7	101	1	5	0	1	1	0	6	0	0	0	2	6	3	1	1	1	9	0	55.9218	13.924	1.7851		109	109	113	113	5.58811
54A7	1pgb	0	14	0	4	0	24	6	4	16	17	0	1	0	4	11	3	12	1	0	12	5	0	1	3	0	0	1	0	3	1	0	0	0	11	0	22.6109	5.36668	1.05668		35	35	36	36	7.75679
54A7	1pgb	0	14	0	4	0	24	6	4	16	17	0	1	0	4	11	3	12	1	0	12	5	0	1	3	0	0	1	0	3	1	0	0	0	11	0	22.6109	5.36668	1.05668		35	35	36	36	7.75679
54A7	1pgb	0	14	0	4	0	24	6	4	16	17	0	1	0	4	11	3	12	1	0	12	5	0	1	3	0	0	1	0	3	1	0	0	0	11	0	22.6109	5.36668	1.05668		35	35	36	36	7.75679
54A7	1qk8	12	39	0	8	2	30	27	23	47	27	5	7	1	9	21	6	41	4	9	15	3	0	1	6	1	0	0	3	8	10	2	3	7	21	0	48.107	8.55456	1.40182		77	77	82	82	111515
54A7	1qk8	12	39	0	8	2	30	27	23	47	27	5	7	1	9	21	6	41	4	9	15	3	0	1	6	1	0	0	3	8	10	2	3	7	21	0	48.107	8.55456	1.40182		77	77	82	82	111515
54A7	1qk8	12	39	0	8	2	30	27	23	47	27	5	7	1	9	21	6	41	4	9	15	3	0	1	6	1	0	0	3	8	10	2	3	7	21	0	48.107	8.55456	1.40182		77	77	82	82	111515
54A7	1qqv	5	25	0	13	0	0	6	8	24	6	1	2	0	2	21	5	22	0	4	1	1	0	0	2	0	0	0	2	2	1	1	0	2	21	0	28.8932	8.10498	1.17002	0	15	15	21	21	7.05855	1.9
54A7	1qqv	5	25	0	13	0	0	6	8	24	6	1	2	0	2	21	5	22	0	4	1	1	0	0	2	0	0	0	2	2	1	1	0	2	21	0	28.8932	8.10498	1.17002		15	15	21	21	7.05855
54A7	1qqv	5	25	0	13	0	0	6	8	24	6	1	2	0	2	21	5	22	0	4	1	1	0	0	2	0	0	0	2	2	1	1	0	2	21	0	28.8932	8.10498	1.17002		15	15	21	21	7.05855
54A7	1shg	3	0	0	5	5	23	6	4	6	27	2	4	0	1	10	3	1	4	11	16	0	0	0	5	0	0	0	0	1	0	1	1	1	10	0	24.9026	6.75235	1.04817		29	29	29	29	7.08336
54A7	1shg	3	0	0	5	5	23	6	4	6	27	2	4	0	1	10	3	1	4	11	16	0	0	0	5	0	0	0	0	1	0	1	1	1	10	0	24.9026	6.75235	1.04817		29	29	29	29	7.08336
54A7	1shg	3	0	0	5	5	23	6	4	6	27	2	4	0	1	10	3	1	4	11	16	0	0	0	5	0	0	0	0	1	0	1	1	1	10	0	24.9026	6.75235	1.04817		29	29	29	29	7.08336
54A7	1t2i	3	11	0	13	0	21	18	12	15	26	5	5	2	5	23	3	10	1	12	14	0	1	0	5	1	1	0	4	4	3	4	1	6	23	0	30.3824	10.9083	1.25601		41	41	43	43	6.13943
54A7	1t2i	3	11	0	13	0	21	18	12	15	26	5	5	2	5	23	3	10	1	12	14	0	1	0	5	1	1	0	4	4	3	4	1	6	23	0	30.3824	10.9083	1.25601		41	41	43	43	6.13943
54A7	1t2i	3	11	0	13	0	21	18	12	15	26	5	5	2	5	23	3	10	1	12	14	0	1	0	5	1	1	0	4	4	3	4	1	6	23	0	30.3824	10.9083	1.25601		41	41	43	43	6.13943
54A7	1tua	14	101	0	6	0	34	16	18	100	33	3	4	3	10	15	7	90	0	8	25	0	0	2	10	1	2	0	4	8	6	3	0	5	15	0	65.1959	18.8743	1.89873		130	130	134	134	5.44804
54A7	1tua	14	101	0	6	0	34	16	18	100	33	3	4	3	10	15	7	90	0	8	25	0	0	2	10	1	2	0	4	8	6	3	0	5	15	0	65.1959	18.8743	1.89873		130	130	134	134	5.44804
54A7	1tua	14	101	0	6	0	34	16	18	100	33	3	4	3	10	15	7	90	0	8	25	0	0	2	10	1	2	0	4	8	6	3	0	5	15	0	65.1959	18.8743	1.89873		130	130	134	134	5.44804
54A7	1tvq	0	14	0	3	1	71	18	7	16	71	1	4	4	11	8	2	12	3	14	55	2	0	7	4	2	2	0	1	4	4	1	0	1	8	0	43.6341	8.58491	1.40639	0	77	77	80	80	7.26466	2.3
54A7	1tvq	0	14	0	3	1	71	18	7	16	71	1	4	4	11	8	2	12	3	14	55	2	0	7	4	2	2	0	1	4	4	1	0	1	8	0	43.6341	8.58491	1.40639		77	77	80	80	7.26466
54A7	1tvq	0	14	0	3	1	71	18	7	16	71	1	4	4	11	8	2	12	3	14	55	2	0	7	4	2	2	0	1	4	4	1	0	1	8	0	43.6341	8.58491	1.40639		77	77	80	80	7.26466
54A7	1ubi	6	12	0	3	2	23	12	6	17	23	1	4	1	9	12	2	14	1	5	18	0	1	2	3	0	1	0	3	6	3	1	0	1	12	0	34.2641	5.44452	1.19047	0	39	39	43	43	5.36936	0.9
54A7	1ubi	6	12	0	3	2	23	12	6	17	23	1	4	1	9	12	2	14	1	5	18	0	1	2	3	0	1	0	3	6	3	1	0	1	12	0	34.2641	5.44452	1.19047		39	39	43	43	5.36936
54A7	1ubi	6	12	0	3	2	23	12	6	17	23	1	4	1	9	12	2	14	1	5	18	0	1	2	3	0	1	0	3	6	3	1	0	1	12	0	34.2641	5.44452	1.19047		39	39	43	43	5.36936
54A7	1ucs	9	4	0	7	6	10	8	7	6	20	5	8	0	4	11	4	3	0	18	1	1	0	0	3	0	0	0	8	4	2	4	1	1	11	0	20.4267	8.93372	1.06933		29	29	32	32	7.48843
54A7	1ucs	9	4	0	7	6	10	8	7	6	20	5	8	0	4	11	4	3	0	18	1	1	0	0	3	0	0	0	8	4	2	4	1	1	11	0	20.4267	8.93372	1.06933		29	29	32	32	7.48843
54A7	1ucs	9	4	0	7	6	10	8	7	6	20	5	8	0	4	11	4	3	0	18	1	1	0	0	3	0	0	0	8	4	2	4	1	1	11	0	20.4267	8.93372	1.06933		29	29	32	32	7.48843
54A7	1ulr	1	24	0	8	0	33	5	4	25	24	0	1	0	8	22	1	21	1	6	17	1	1	1	4	0	0	0	0	6	2	0	0	1	22	0	30.4936	9.12446	1.2072		52	52	53	53	7.61264
54A7	1ulr	1	24	0	8	0	33	5	4	25	24	0	1	0	8	22	1	21	1	6	17	1	1	1	4	0	0	0	0	6	2	0	0	1	22	0	30.4936	9.12446	1.2072		52	52	53	53	7.61264
54A7	1ulr	1	24	0	8	0	33	5	4	25	24	0	1	0	8	22	1	21	1	6	17	1	1	1	4	0	0	0	0	6	2	0	0	1	22	0	30.4936	9.12446	1.2072		52	52	53	53	7.61264
54A7	1uxz	3	0	0	13	4	70	10	7	7	65	5	10	1	8	25	3	0	5	19	34	12	0	1	7	0	1	0	5	7	2	4	1	2	25	0	36.896	9.90405	1.36804		70	70	70	70	188391
54A7	1uxz	3	0	0	13	4	70	10	7	7	65	5	10	1	8	25	3	0	5	19	34	12	0	1	7	0	1	0	5	7	2	4	1	2	25	0	36.896	9.90405	1.36804		70	70	70	70	188391
54A7	1uxz	3	0	0	13	4	70	10	7	7	65	5	10	1	8	25	3	0	5	19	34	12	0	1	7	0	1	0	5	7	2	4	1	2	25	0	36.896	9.90405	1.36804		70	70	70	70	188391
54A7	1yu5	7	30	0	8	0	0	5	9	32	7	1	3	0	2	10	3	25	0	6	0	1	0	0	7	0	0	0	3	2	5	0	1	1	10	0	27.1714	9.13476	1.17576		28	28	33	33	5.31006	1.3
54A7	1yu5	7	30	0	8	0	0	5	9	32	7	1	3	0	2	10	3	25	0	6	0	1	0	0	7	0	0	0	3	2	5	0	1	1	10	0	27.1714	9.13476	1.17576		28	28	33	33	5.31006
54A7	1yu5	7	30	0	8	0	0	5	9	32	7	1	3	0	2	10	3	25	0	6	0	1	0	0	7	0	0	0	3	2	5	0	1	1	10	0	27.1714	9.13476	1.17576		28	28	33	33	5.31006
54A7	1zlm	3	0	0	7	5	23	6	4	6	27	3	3	1	2	9	1	1	2	12	10	5	0	0	5	0	1	0	1	2	2	1	2	1	9	0	25.1291	6.85072	1.04528		30	30	30	30	5.22758
54A7	1zlm	3	0	0	7	5	23	6	4	6	27	3	3	1	2	9	1	1	2	12	10	5	0	0	5	0	1	0	1	2	2	1	2	1	9	0	25.1291	6.85072	1.04528		30	30	30	30	5.22758
54A7	1zlm	3	0	0	7	5	23	6	4	6	27	3	3	1	2	9	1	1	2	12	10	5	0	0	5	0	1	0	1	2	2	1	2	1	9	0	25.1291	6.85072	1.04528		30	30	30	30	5.22758
54A7	1zvg	1	10	0	12	2	18	7	4	11	23	0	4	0	6	15	1	9	2	14	6	3	0	2	2	0	0	0	2	4	3	0	0	0	15	0	23.9122	8.00173	1.11581		28	28	28	28	4.94784
54A7	1zvg	1	10	0	12	2	18	7	4	11	23	0	4	0	6	15	1	9	2	14	6	3	0	2	2	0	0	0	2	4	3	0	0	0	15	0	23.9122	8.00173	1.11581		28	28	28	28	4.94784
54A7	1zvg	1	10	0	12	2	18	7	4	11	23	0	4	0	6	15	1	9	2	14	6	3	0	2	2	0	0	0	2	4	3	0	0	0	15	0	23.9122	8.00173	1.11581		28	28	28	28	4.94784
54A7	2af8	0	43	0	10	0	0	8	7	40	1	1	1	0	1	32	5	35	1	0	0	1	1	0	4	0	0	1	0	0	1	0	1	1	32	0	30.714	14.9009	1.29275		27	27	44	44	8.59098
54A7	2af8	0	43	0	10	0	0	8	7	40	1	1	1	0	1	32	5	35	1	0	0	1	1	0	4	0	0	1	0	0	1	0	1	1	32	0	30.714	14.9009	1.29275		27	27	44	44	8.59098
54A7	2af8	0	43	0	10	0	0	8	7	40	1	1	1	0	1	32	5	35	1	0	0	1	1	0	4	0	0	1	0	0	1	0	1	1	32	0	30.714	14.9009	1.29275		27	27	44	44	8.59098
54A7	2cwr	0	0	0	12	1	59	8	1	2	49	4	7	1	5	25	0	0	3	6	36	7	1	3	2	0	1	0	4	1	0	2	2	1	25	0	32.1866	8.89957	1.29861	0	50	50	50	50	7.49551
54A7	2cwr	0	0	0	12	1	59	8	1	2	49	4	7	1	5	25	0	0	3	6	36	7	1	3	2	0	1	0	4	1	0	2	2	1	25	0	32.1866	8.89957	1.29861		50	50	50	50	7.49551
54A7	2cwr	0	0	0	12	1	59	8	1	2	49	4	7	1	5	25	0	0	3	6	36	7	1	3	2	0	1	0	4	1	0	2	2	1	25	0	32.1866	8.89957	1.29861		50	50	50	50	7.49551
54A7	2czn	0	0	0	20	1	52	4	3	1	48	0	5	1	5	37	1	0	4	14	26	8	1	2	1	0	1	0	1	2	2	0	0	0	37	0	35.2486	10.0362	1.30035	0	37	37	50	50	9.1917
54A7	2czn	0	0	0	20	1	52	4	3	1	48	0	5	1	5	37	1	0	4	14	26	8	1	2	1	0	1	0	1	2	2	0	0	0	37	0	35.2486	10.0362	1.30035		37	37	50	50	9.1917
54A7	2czn	0	0	0	20	1	52	4	3	1	48	0	5	1	5	37	1	0	4	14	26	8	1	2	1	0	1	0	1	2	2	0	0	0	37	0	35.2486	10.0362	1.30035		37	37	50	50	9.1917
54A7	2gb1	1	13	0	5	0	22	6	5	15	16	0	2	0	4	11	1	12	2	3	10	3	1	0	3	0	0	0	0	3	3	0	0	1	11	0	24.1052	6.84916	1.05724		25	25	29	29	7.21242
54A7	2gb1	1	13	0	5	0	22	6	5	15	16	0	2	0	4	11	1	12	2	3	10	3	1	0	3	0	0	0	0	3	3	0	0	1	11	0	24.1052	6.84916	1.05724		25	25	29	29	7.21242
54A7	2gb1	1	13	0	5	0	22	6	5	15	16	0	2	0	4	11	1	12	2	3	10	3	1	0	3	0	0	0	0	3	3	0	0	1	11	0	24.1052	6.84916	1.05724		25	25	29	29	7.21242
54A7	2gkt	0	10	0	4	1	8	7	6	13	13	0	3	1	3	9	2	9	3	9	3	1	0	1	4	0	1	0	0	2	1	0	0	3	9	0	21.1463	7.76361	1.01435		22	22	22	22	6.13399
54A7	2gkt	0	10	0	4	1	8	7	6	13	13	0	3	1	3	9	2	9	3	9	3	1	0	1	4	0	1	0	0	2	1	0	0	3	9	0	21.1463	7.76361	1.01435		22	22	22	22	6.13399
54A7	2gkt	0	10	0	4	1	8	7	6	13	13	0	3	1	3	9	2	9	3	9	3	1	0	1	4	0	1	0	0	2	1	0	0	3	9	0	21.1463	7.76361	1.01435		22	22	22	22	6.13399
54A7	2j8b	6	8	0	6	0	25	9	7	13	30	3	5	1	3	13	3	7	3	10	14	6	0	2	6	1	0	0	2	1	2	1	2	2	13	0	28.1796	10.2402	1.1689		35	35	36	36	64563.6
54A7	2j8b	6	8	0	6	0	25	9	7	13	30	3	5	1	3	13	3	7	3	10	14	6	0	2	6	1	0	0	2	1	2	1	2	2	13	0	28.1796	10.2402	1.1689		35	35	36	36	64563.6
54A7	2j8b	6	8	0	6	0	25	9	7	13	30	3	5	1	3	13	3	7	3	10	14	6	0	2	6	1	0	0	2	1	2	1	2	2	13	0	28.1796	10.2402	1.1689		35	35	36	36	64563.6
54A7	2nls	0	7	0	2	1	10	7	3	7	7	0	5	2	1	8	1	5	2	3	3	1	0	0	2	0	2	0	3	1	1	0	0	1	8	0	15.0558	9.48686	0.97562		16	16	16	16	4.94746
54A7	2nls	0	7	0	2	1	10	7	3	7	7	0	5	2	1	8	1	5	2	3	3	1	0	0	2	0	2	0	3	1	1	0	0	1	8	0	15.0558	9.48686	0.97562		16	16	16	16	4.94746
54A7	2nls	0	7	0	2	1	10	7	3	7	7	0	5	2	1	8	1	5	2	3	3	1	0	0	2	0	2	0	3	1	1	0	0	1	8	0	15.0558	9.48686	0.97562		16	16	16	16	4.94746
54A7	2ovn	0	13	0	1	0	0	0	2	9	0	0	0	1	1	1	1	9	0	0	0	0	0	1	0	1	0	0	0	0	0	0	0	1	1	0	9.13747	5.70464	0.811063	0	7	7	8	8	2.65827	2.4
54A7	2ovn	0	13	0	1	0	0	0	2	9	0	0	0	1	1	1	1	9	0	0	0	0	0	1	0	1	0	0	0	0	0	0	0	1	1	0	9.13747	5.70464	0.811063		7	7	8	8	2.65827
54A7	2ovn	0	13	0	1	0	0	0	2	9	0	0	0	1	1	1	1	9	0	0	0	0	0	1	0	1	0	0	0	0	0	0	0	1	1	0	9.13747	5.70464	0.811063		7	7	8	8	2.65827
54A7	2pnd	6	0	0	8	3	58	15	7	4	67	4	7	0	7	20	3	1	6	22	41	4	0	3	3	0	0	0	1	4	2	4	0	2	20	0	50.1699	7.12297	1.50558		61	61	61	61	5.37144
54A7	2pnd	6	0	0	8	3	58	15	7	4	67	4	7	0	7	20	3	1	6	22	41	4	0	3	3	0	0	0	1	4	2	4	0	2	20	0	50.1699	7.12297	1.50558		61	61	61	61	5.37144
54A7	2pnd	6	0	0	8	3	58	15	7	4	67	4	7	0	7	20	3	1	6	22	41	4	0	3	3	0	0	0	1	4	2	4	0	2	20	0	50.1699	7.12297	1.50558		61	61	61	61	5.37144
54A7	2pne	0	0	0	9	0	0	6	1	0	6	2	52	0	3	14	0	0	0	6	0	0	0	1	0	0	0	0	52	2	0	2	0	1	14	0	23.1836	11.0809	1.31809		38	38	38	38	13.874
54A7	2pne	0	0	0	9	0	0	6	1	0	6	2	52	0	3	14	0	0	0	6	0	0	0	1	0	0	0	0	52	2	0	2	0	1	14	0	23.1836	11.0809	1.31809		38	38	38	38	13.874
54A7	2pne	0	0	0	9	0	0	6	1	0	6	2	52	0	3	14	0	0	0	6	0	0	0	1	0	0	0	0	52	2	0	2	0	1	14	0	23.1836	11.0809	1.31809		38	38	38	38	13.874
54A7	2ppo	4	8	0	7	4	36	23	4	16	43	5	7	0	8	21	2	11	3	15	26	2	0	0	5	0	0	0	4	8	2	5	0	0	21	0	38.8113	7.354	1.32481		62	62	63	63	7.80339
54A7	2ppo	4	8	0	7	4	36	23	4	16	43	5	7	0	8	21	2	11	3	15	26	2	0	0	5	0	0	0	4	8	2	5	0	0	21	0	38.8113	7.354	1.32481		62	62	63	63	7.80339
54A7	2ppo	4	8	0	7	4	36	23	4	16	43	5	7	0	8	21	2	11	3	15	26	2	0	0	5	0	0	0	4	8	2	5	0	0	21	0	38.8113	7.354	1.32481		62	62	63	63	7.80339
54A7	2pth	13	74	0	10	0	41	23	26	72	42	2	6	4	10	28	9	65	4	17	23	2	0	5	7	1	3	0	2	5	9	2	0	8	28	0	55.4573	13.7488	1.59038		117	117	122	122	7.70937
54A7	2pth	13	74	0	10	0	41	23	26	72	42	2	6	4	10	28	9	65	4	17	23	2	0	5	7	1	3	0	2	5	9	2	0	8	28	0	55.4573	13.7488	1.59038		117	117	122	122	7.70937
54A7	2pth	13	74	0	10	0	41	23	26	72	42	2	6	4	10	28	9	65	4	17	23	2	0	5	7	1	3	0	2	5	9	2	0	8	28	0	55.4573	13.7488	1.59038		117	117	122	122	7.70937
54A7	2rb8	0	0	0	7	2	43	10	5	3	47	2	12	1	4	16	2	0	6	12	31	4	0	1	3	0	1	0	6	3	2	1	1	1	16	0	34.0134	9.78535	1.34425		42	42	42	42	335391
54A7	2rb8	0	0	0	7	2	43	10	5	3	47	2	12	1	4	16	2	0	6	12	31	4	0	1	3	0	1	0	6	3	2	1	1	1	16	0	34.0134	9.78535	1.34425		42	42	42	42	335391
54A7	2rb8	0	0	0	7	2	43	10	5	3	47	2	12	1	4	16	2	0	6	12	31	4	0	1	3	0	1	0	6	3	2	1	1	1	16	0	34.0134	9.78535	1.34425		42	42	42	42	335391
54A7	2wlw	5	20	0	16	8	44	26	16	23	45	5	15	1	10	46	5	17	10	17	24	4	2	1	6	0	1	0	5	7	6	5	0	5	46	0	48.2834	10.1194	1.45822		83	83	90	90	348083
54A7	2wlw	5	20	0	16	8	44	26	16	23	45	5	15	1	10	46	5	17	10	17	24	4	2	1	6	0	1	0	5	7	6	5	0	5	46	0	48.2834	10.1194	1.45822		83	83	90	90	348083
54A7	2wlw	5	20	0	16	8	44	26	16	23	45	5	15	1	10	46	5	17	10	17	24	4	2	1	6	0	1	0	5	7	6	5	0	5	46	0	48.2834	10.1194	1.45822		83	83	90	90	348083
54A7	2yxf	0	0	0	9	1	48	12	7	8	57	1	5	1	3	14	4	0	0	14	37	6	0	3	8	0	1	0	5	0	1	0	1	2	14	0	40.7565	11.0965	1.4508		45	45	45	45	134674
54A7	2yxf	0	0	0	9	1	48	12	7	8	57	1	5	1	3	14	4	0	0	14	37	6	0	3	8	0	1	0	5	0	1	0	1	2	14	0	40.7565	11.0965	1.4508		45	45	45	45	134674
54A7	2yxf	0	0	0	9	1	48	12	7	8	57	1	5	1	3	14	4	0	0	14	37	6	0	3	8	0	1	0	5	0	1	0	1	2	14	0	40.7565	11.0965	1.4508		45	45	45	45	134674
54A7	3ca7	0	6	0	3	1	18	9	4	5	21	2	5	2	5	3	0	4	1	10	9	2	0	2	1	0	2	0	4	3	2	1	1	2	3	0	19.8987	13.6261	1.16884		20	20	20	20	720306
54A7	3ca7	0	6	0	3	1	18	9	4	5	21	2	5	2	5	3	0	4	1	10	9	2	0	2	1	0	2	0	4	3	2	1	1	2	3	0	19.8987	13.6261	1.16884		20	20	20	20	720306
54A7	3ca7	0	6	0	3	1	18	9	4	5	21	2	5	2	5	3	0	4	1	10	9	2	0	2	1	0	2	0	4	3	2	1	1	2	3	0	19.8987	13.6261	1.16884		20	20	20	20	720306
54A7	3ci2	0	11	0	5	5	6	12	2	11	5	1	4	0	5	33	1	11	2	4	1	0	4	0	0	0	0	0	2	1	1	1	0	0	33	0	20.7762	12.0256	1.07201	0	26	26	29	29	8.90106	2.1
54A7	3ci2	0	11	0	5	5	6	12	2	11	5	1	4	0	5	33	1	11	2	4	1	0	4	0	0	0	0	0	2	1	1	1	0	0	33	0	20.7762	12.0256	1.07201		26	26	29	29	8.90106
54A7	3ci2	0	11	0	5	5	6	12	2	11	5	1	4	0	5	33	1	11	2	4	1	0	4	0	0	0	0	0	2	1	1	1	0	0	33	0	20.7762	12.0256	1.07201		26	26	29	29	8.90106
54A7	3e7u	1	9	0	2	2	8	10	3	8	6	2	1	4	2	11	0	8	1	5	0	1	1	1	0	1	3	0	0	0	2	1	1	1	11	0	15.3669	9.37071	1.00986		20	20	22	22	6.09641
54A7	3e7u	1	9	0	2	2	8	10	3	8	6	2	1	4	2	11	0	8	1	5	0	1	1	1	0	1	3	0	0	0	2	1	1	1	11	0	15.3669	9.37071	1.00986		20	20	22	22	6.09641
54A7	3e7u	1	9	0	2	2	8	10	3	8	6	2	1	4	2	11	0	8	1	5	0	1	1	1	0	1	3	0	0	0	2	1	1	1	11	0	15.3669	9.37071	1.00986		20	20	22	22	6.09641
54A7	3eye	8	53	0	8	6	30	19	15	54	38	3	12	1	11	16	6	45	7	15	22	1	1	0	9	1	0	0	5	10	7	2	1	2	16	0	51.2093	9.70726	1.49453		89	89	93	93	91966.6
54A7	3eye	8	53	0	8	6	30	19	15	54	38	3	12	1	11	16	6	45	7	15	22	1	1	0	9	1	0	0	5	10	7	2	1	2	16	0	51.2093	9.70726	1.49453		89	89	93	93	91966.6
54A7	3eye	8	53	0	8	6	30	19	15	54	38	3	12	1	11	16	6	45	7	15	22	1	1	0	9	1	0	0	5	10	7	2	1	2	16	0	51.2093	9.70726	1.49453		89	89	93	93	91966.6
54A7	3wp5	5	18	0	26	2	120	14	14	22	112	3	9	2	9	53	7	12	5	28	64	20	0	4	10	1	1	0	4	5	3	0	3	4	53	0	58.9394	11.7714	1.61961		123	123	128	128	8.45791
54A7	3wp5	5	18	0	26	2	120	14	14	22	112	3	9	2	9	53	7	12	5	28	64	20	0	4	10	1	1	0	4	5	3	0	3	4	53	0	58.9394	11.7714	1.61961		123	123	128	128	8.45791
54A7	3wp5	5	18	0	26	2	120	14	14	22	112	3	9	2	9	53	7	12	5	28	64	20	0	4	10	1	1	0	4	5	3	0	3	4	53	0	58.9394	11.7714	1.61961		123	123	128	128	8.45791
54A7	4lfq	3	12	1	3	0	0	5	4	15	4	0	0	0	2	7	2	11	0	2	2	0	1	0	4	0	0	0	0	1	1	0	0	1	7	0	17.3904	6.66966	0.975635		17	17	17	17	2.32665
54A7	4lfq	3	12	1	3	0	0	5	4	15	4	0	0	0	2	7	2	11	0	2	2	0	1	0	4	0	0	0	0	1	1	0	0	1	7	0	17.3904	6.66966	0.975635		17	17	17	17	2.32665
54A7	4lfq	3	12	1	3	0	0	5	4	15	4	0	0	0	2	7	2	11	0	2	2	0	1	0	4	0	0	0	0	1	1	0	0	1	7	0	17.3904	6.66966	0.975635		17	17	17	17	2.32665
54A7	4mhp	19	106	4	35	9	47	29	28	126	71	7	17	0	18	56	13	105	3	37	32	2	1	4	21	0	0	0	14	13	9	4	3	6	56	0	87.2311	16.2232	1.91389		168	168	180	180	6.43755
54A7	4mhp	19	106	4	35	9	47	29	28	126	71	7	17	0	18	56	13	105	3	37	32	2	1	4	21	0	0	0	14	13	9	4	3	6	56	0	87.2311	16.2232	1.91389		168	168	180	180	6.43755
54A7	4mhp	19	106	4	35	9	47	29	28	126	71	7	17	0	18	56	13	105	3	37	32	2	1	4	21	0	0	0	14	13	9	4	3	6	56	0	87.2311	16.2232	1.91389		168	168	180	180	6.43755
54A7	4rwu	0	50	0	3	0	0	12	10	47	2	1	2	0	3	13	6	41	1	2	0	0	0	0	6	0	0	0	1	3	3	1	0	1	13	0	35.9655	8.24733	1.27917		48	48	50	50	1.65105e+06
54A7	4rwu	0	50	0	3	0	0	12	10	47	2	1	2	0	3	13	6	41	1	2	0	0	0	0	6	0	0	0	1	3	3	1	0	1	13	0	35.9655	8.24733	1.27917		48	48	50	50	1.65105e+06
54A7	4rwu	0	50	0	3	0	0	12	10	47	2	1	2	0	3	13	6	41	1	2	0	0	0	0	6	0	0	0	1	3	3	1	0	1	13	0	35.9655	8.24733	1.27917		48	48	50	50	1.65105e+06
54A8	1a19	2	39	3	6	0	15	12	9	36	12	1	1	1	7	19	3	34	0	2	10	0	3	0	2	0	1	0	1	4	4	1	0	2	19	0	30.3909	8.70314	1.2246		39	39	52	52	6.69873	3
54A8	1a19	2	39	3	6	0	15	12	9	36	12	1	1	1	7	19	3	34	0	2	10	0	3	0	2	0	1	0	1	4	4	1	0	2	19	0	30.3909	8.70314	1.2246		39	39	52	52	6.69873
54A8	1a19	2	39	3	6	0	15	12	9	36	12	1	1	1	7	19	3	34	0	2	10	0	3	0	2	0	1	0	1	4	4	1	0	2	19	0	30.3909	8.70314	1.2246		39	39	52	52	6.69873
54A8	1aey	3	0	0	8	5	23	6	3	7	24	1	5	0	1	14	1	3	4	15	5	4	0	0	4	0	0	0	1	1	1	1	0	1	14	0	20.8324	7.26588	1.04047		29	29	33	33	5.12439
54A8	1aey	3	0	0	8	5	23	6	3	7	24	1	5	0	1	14	1	3	4	15	5	4	0	0	4	0	0	0	1	1	1	1	0	1	14	0	20.8324	7.26588	1.04047		29	29	33	33	5.12439
54A8	1aey	3	0	0	8	5	23	6	3	7	24	1	5	0	1	14	1	3	4	15	5	4	0	0	4	0	0	0	1	1	1	1	0	1	14	0	20.8324	7.26588	1.04047		29	29	33	33	5.12439
54A8	1afi	0	21	0	5	1	19	12	12	14	17	0	3	0	2	21	6	13	3	1	8	8	0	0	0	0	0	1	0	2	3	0	0	3	21	0	24.8646	6.65215	1.10783	0	27	27	42	42	8.63672
54A8	1afi	0	21	0	5	1	19	12	12	14	17	0	3	0	2	21	6	13	3	1	8	8	0	0	0	0	0	1	0	2	3	0	0	3	21	0	24.8646	6.65215	1.10783		27	27	42	42	8.63672
54A8	1afi	0	21	0	5	1	19	12	12	14	17	0	3	0	2	21	6	13	3	1	8	8	0	0	0	0	0	1	0	2	3	0	0	3	21	0	24.8646	6.65215	1.10783		27	27	42	42	8.63672
54A8	1aki	17	39	0	11	6	8	26	20	47	13	6	3	4	17	16	6	37	1	6	6	1	1	4	8	2	2	2	2	12	9	5	1	5	16	0	42.2191	8.39245	1.41776	0	63	63	68	68	5.0944	1.2
54A8	1aki	17	39	0	11	6	8	26	20	47	13	6	3	4	17	16	6	37	1	6	6	1	1	4	8	2	2	2	2	12	9	5	1	5	16	0	42.2191	8.39245	1.41776		63	63	68	68	5.0944
54A8	1aki	17	39	0	11	6	8	26	20	47	13	6	3	4	17	16	6	37	1	6	6	1	1	4	8	2	2	2	2	12	9	5	1	5	16	0	42.2191	8.39245	1.41776		63	63	68	68	5.0944
54A8	1amm	11	5	0	32	14	56	14	13	15	64	4	13	4	9	49	7	4	10	22	31	11	0	1	11	0	4	0	3	8	1	4	0	5	49	0	50.7967	14.2825	1.67148		85	85	86	86	5.33282
54A8	1amm	11	5	0	32	14	56	14	13	15	64	4	13	4	9	49	7	4	10	22	31	11	0	1	11	0	4	0	3	8	1	4	0	5	49	0	50.7967	14.2825	1.67148		85	85	86	86	5.33282
54A8	1amm	11	5	0	32	14	56	14	13	15	64	4	13	4	9	49	7	4	10	22	31	11	0	1	11	0	4	0	3	8	1	4	0	5	49	0	50.7967	14.2825	1.67148		85	85	86	86	5.33282
54A8	1bta	3	37	0	8	0	16	13	8	38	9	0	3	0	9	19	4	33	2	4	3	2	4	0	4	0	0	1	1	5	2	0	0	2	19	0	33.5909	8.48719	1.19763		32	32	52	52	8.70846	3.3
54A8	1bta	3	37	0	8	0	16	13	8	38	9	0	3	0	9	19	4	33	2	4	3	2	4	0	4	0	0	1	1	5	2	0	0	2	19	0	33.5909	8.48719	1.19763		32	32	52	52	8.70846
54A8	1bta	3	37	0	8	0	16	13	8	38	9	0	3	0	9	19	4	33	2	4	3	2	4	0	4	0	0	1	1	5	2	0	0	2	19	0	33.5909	8.48719	1.19763		32	32	52	52	8.70846
54A8	1d3z	6	12	0	3	2	23	12	9	16	28	1	4	1	8	6	3	11	1	5	21	2	0	2	5	0	1	0	3	6	5	1	0	1	6	0	34.3857	5.55686	1.2133	0	40	40	42	42	4.52268	0.9
54A8	1d3z	6	12	0	3	2	23	12	9	16	28	1	4	1	8	6	3	11	1	5	21	2	0	2	5	0	1	0	3	6	5	1	0	1	6	0	34.3857	5.55686	1.2133		40	40	42	42	4.52268
54A8	1d3z	6	12	0	3	2	23	12	9	16	28	1	4	1	8	6	3	11	1	5	21	2	0	2	5	0	1	0	3	6	5	1	0	1	6	0	34.3857	5.55686	1.2133		40	40	42	42	4.52268
54A8	1e8l	3	38	0	19	2	6	31	20	43	8	3	2	1	11	38	9	33	0	7	1	0	0	1	10	0	1	0	2	10	6	3	0	5	38	0	46.6026	9.5934	1.42347	0	42	42	54	54	6.58381	1.9
54A8	1e8l	3	38	0	19	2	6	31	20	43	8	3	2	1	11	38	9	33	0	7	1	0	0	1	10	0	1	0	2	10	6	3	0	5	38	0	46.6026	9.5934	1.42347		42	42	54	54	6.58381
54A8	1e8l	3	38	0	19	2	6	31	20	43	8	3	2	1	11	38	9	33	0	7	1	0	0	1	10	0	1	0	2	10	6	3	0	5	38	0	46.6026	9.5934	1.42347		42	42	54	54	6.58381
54A8	1ew4	0	33	0	8	1	33	14	7	35	32	0	4	2	10	13	4	31	3	6	26	0	0	2	4	0	2	0	1	8	3	0	0	0	13	0	41.0704	6.68432	1.33643		61	61	62	62	4.86618
54A8	1ew4	0	33	0	8	1	33	14	7	35	32	0	4	2	10	13	4	31	3	6	26	0	0	2	4	0	2	0	1	8	3	0	0	0	13	0	41.0704	6.68432	1.33643		61	61	62	62	4.86618
54A8	1ew4	0	33	0	8	1	33	14	7	35	32	0	4	2	10	13	4	31	3	6	26	0	0	2	4	0	2	0	1	8	3	0	0	0	13	0	41.0704	6.68432	1.33643		61	61	62	62	4.86618
54A8	1faz	12	70	0	5	0	0	14	23	67	3	0	1	1	6	18	11	65	0	2	0	1	2	0	2	1	0	0	1	4	6	0	0	6	18	0	37.2252	15.5668	1.43683		74	74	81	81	5.63442
54A8	1faz	12	70	0	5	0	0	14	23	67	3	0	1	1	6	18	11	65	0	2	0	1	2	0	2	1	0	0	1	4	6	0	0	6	18	0	37.2252	15.5668	1.43683		74	74	81	81	5.63442
54A8	1faz	12	70	0	5	0	0	14	23	67	3	0	1	1	6	18	11	65	0	2	0	1	2	0	2	1	0	0	1	4	6	0	0	6	18	0	37.2252	15.5668	1.43683		74	74	81	81	5.63442
54A8	1fl0	11	4	0	18	4	57	27	20	11	60	6	16	2	12	34	10	4	4	34	22	4	2	4	7	0	2	0	12	6	7	4	2	3	34	0	51.9648	10.7349	1.52721		71	71	73	73	13400.8
54A8	1fl0	11	4	0	18	4	57	27	20	11	60	6	16	2	12	34	10	4	4	34	22	4	2	4	7	0	2	0	12	6	7	4	2	3	34	0	51.9648	10.7349	1.52721		71	71	73	73	13400.8
54A8	1fl0	11	4	0	18	4	57	27	20	11	60	6	16	2	12	34	10	4	4	34	22	4	2	4	7	0	2	0	12	6	7	4	2	3	34	0	51.9648	10.7349	1.52721		71	71	73	73	13400.8
54A8	1it5	14	70	0	4	0	0	13	23	66	3	0	1	1	6	19	12	64	0	2	0	1	2	0	2	1	0	0	1	4	6	0	0	5	19	0	36.7959	15.228	1.43859		72	72	80	80	5.44368
54A8	1it5	14	70	0	4	0	0	13	23	66	3	0	1	1	6	19	12	64	0	2	0	1	2	0	2	1	0	0	1	4	6	0	0	5	19	0	36.7959	15.228	1.43859		72	72	80	80	5.44368
54A8	1it5	14	70	0	4	0	0	13	23	66	3	0	1	1	6	19	12	64	0	2	0	1	2	0	2	1	0	0	1	4	6	0	0	5	19	0	36.7959	15.228	1.43859		72	72	80	80	5.44368
54A8	1mjc	3	0	0	5	4	28	11	6	4	30	1	5	1	7	12	3	1	2	12	12	6	1	0	3	0	1	0	3	6	2	1	0	1	12	0	26.2266	7.5874	1.09465		36	36	36	36	9.41178
54A8	1mjc	3	0	0	5	4	28	11	6	4	30	1	5	1	7	12	3	1	2	12	12	6	1	0	3	0	1	0	3	6	2	1	0	1	12	0	26.2266	7.5874	1.09465		36	36	36	36	9.41178
54A8	1mjc	3	0	0	5	4	28	11	6	4	30	1	5	1	7	12	3	1	2	12	12	6	1	0	3	0	1	0	3	6	2	1	0	1	12	0	26.2266	7.5874	1.09465		36	36	36	36	9.41178
54A8	1mvg	1	15	0	12	0	74	9	4	15	62	1	5	2	3	30	2	12	2	14	30	18	0	0	3	2	0	0	3	3	1	1	0	1	30	0	43.1229	10.0116	1.41985	0	65	65	71	71	7.0042	2
54A8	1mvg	1	15	0	12	0	74	9	4	15	62	1	5	2	3	30	2	12	2	14	30	18	0	0	3	2	0	0	3	3	1	1	0	1	30	0	43.1229	10.0116	1.41985		65	65	71	71	7.0042
54A8	1mvg	1	15	0	12	0	74	9	4	15	62	1	5	2	3	30	2	12	2	14	30	18	0	0	3	2	0	0	3	3	1	1	0	1	30	0	43.1229	10.0116	1.41985		65	65	71	71	7.0042
54A8	1ng6	6	109	0	5	0	0	11	11	107	6	2	3	0	7	9	7	101	1	5	0	1	1	0	6	0	0	0	2	6	3	1	1	1	9	0	54.8023	14.0544	1.7851		109	109	113	113	4.9772
54A8	1ng6	6	109	0	5	0	0	11	11	107	6	2	3	0	7	9	7	101	1	5	0	1	1	0	6	0	0	0	2	6	3	1	1	1	9	0	54.8023	14.0544	1.7851		109	109	113	113	4.9772
54A8	1ng6	6	109	0	5	0	0	11	11	107	6	2	3	0	7	9	7	101	1	5	0	1	1	0	6	0	0	0	2	6	3	1	1	1	9	0	54.8023	14.0544	1.7851		109	109	113	113	4.9772
54A8	1pgb	0	14	0	4	0	24	6	4	16	17	0	1	0	4	11	3	12	1	0	12	5	0	1	3	0	0	1	0	3	1	0	0	0	11	0	23.5125	6.84307	1.05668		35	35	36	36	8.01541
54A8	1pgb	0	14	0	4	0	24	6	4	16	17	0	1	0	4	11	3	12	1	0	12	5	0	1	3	0	0	1	0	3	1	0	0	0	11	0	23.5125	6.84307	1.05668		35	35	36	36	8.01541
54A8	1pgb	0	14	0	4	0	24	6	4	16	17	0	1	0	4	11	3	12	1	0	12	5	0	1	3	0	0	1	0	3	1	0	0	0	11	0	23.5125	6.84307	1.05668		35	35	36	36	8.01541
54A8	1qk8	12	39	0	8	2	30	27	23	47	27	5	7	1	9	21	6	41	4	9	15	3	0	1	6	1	0	0	3	8	10	2	3	7	21	0	47.7541	8.31623	1.40182		77	77	82	82	111514
54A8	1qk8	12	39	0	8	2	30	27	23	47	27	5	7	1	9	21	6	41	4	9	15	3	0	1	6	1	0	0	3	8	10	2	3	7	21	0	47.7541	8.31623	1.40182		77	77	82	82	111514
54A8	1qk8	12	39	0	8	2	30	27	23	47	27	5	7	1	9	21	6	41	4	9	15	3	0	1	6	1	0	0	3	8	10	2	3	7	21	0	47.7541	8.31623	1.40182		77	77	82	82	111514
54A8	1qqv	5	25	0	13	0	0	6	8	24	6	1	2	0	2	21	5	22	0	4	1	1	0	0	2	0	0	0	2	2	1	1	0	2	21	0	28.384	7.88521	1.17002	0	15	15	21	21	6.48195	1.9
54A8	1qqv	5	25	0	13	0	0	6	8	24	6	1	2	0	2	21	5	22	0	4	1	1	0	0	2	0	0	0	2	2	1	1	0	2	21	0	28.384	7.88521	1.17002		15	15	21	21	6.48195
54A8	1qqv	5	25	0	13	0	0	6	8	24	6	1	2	0	2	21	5	22	0	4	1	1	0	0	2	0	0	0	2	2	1	1	0	2	21	0	28.384	7.88521	1.17002		15	15	21	21	6.48195
54A8	1shg	3	0	0	5	5	23	6	4	6	27	2	4	0	1	10	3	1	4	11	16	0	0	0	5	0	0	0	0	1	0	1	1	1	10	0	22.9859	5.88772	1.04817		29	29	29	29	6.5089
54A8	1shg	3	0	0	5	5	23	6	4	6	27	2	4	0	1	10	3	1	4	11	16	0	0	0	5	0	0	0	0	1	0	1	1	1	10	0	22.9859	5.88772	1.04817		29	29	29	29	6.5089
54A8	1shg	3	0	0	5	5	23	6	4	6	27	2	4	0	1	10	3	1	4	11	16	0	0	0	5	0	0	0	0	1	0	1	1	1	10	0	22.9859	5.88772	1.04817		29	29	29	29	6.5089
54A8	1t2i	3	11	0	13	0	21	18	12	15	26	5	5	2	5	23	3	10	1	12	14	0	1	0	5	1	1	0	4	4	3	4	1	6	23	0	30.8862	10.7749	1.25601		41	41	43	43	5.39843
54A8	1t2i	3	11	0	13	0	21	18	12	15	26	5	5	2	5	23	3	10	1	12	14	0	1	0	5	1	1	0	4	4	3	4	1	6	23	0	30.8862	10.7749	1.25601		41	41	43	43	5.39843
54A8	1t2i	3	11	0	13	0	21	18	12	15	26	5	5	2	5	23	3	10	1	12	14	0	1	0	5	1	1	0	4	4	3	4	1	6	23	0	30.8862	10.7749	1.25601		41	41	43	43	5.39843
54A8	1tua	14	101	0	6	0	34	16	18	100	33	3	4	3	10	15	7	90	0	8	25	0	0	2	10	1	2	0	4	8	6	3	0	5	15	0	64.551	19.2	1.89875		128	128	135	135	4.15717
54A8	1tua	14	101	0	6	0	34	16	18	100	33	3	4	3	10	15	7	90	0	8	25	0	0	2	10	1	2	0	4	8	6	3	0	5	15	0	64.551	19.2	1.89875		128	128	135	135	4.15717
54A8	1tua	14	101	0	6	0	34	16	18	100	33	3	4	3	10	15	7	90	0	8	25	0	0	2	10	1	2	0	4	8	6	3	0	5	15	0	64.551	19.2	1.89875		128	128	135	135	4.15717
54A8	1tvq	0	14	0	3	1	71	18	7	16	71	1	4	4	11	8	2	12	3	14	55	2	0	7	4	2	2	0	1	4	4	1	0	1	8	0	42.8326	8.7164	1.40639	0	77	77	80	80	6.76622	2.3
54A8	1tvq	0	14	0	3	1	71	18	7	16	71	1	4	4	11	8	2	12	3	14	55	2	0	7	4	2	2	0	1	4	4	1	0	1	8	0	42.8326	8.7164	1.40639		77	77	80	80	6.76622
54A8	1tvq	0	14	0	3	1	71	18	7	16	71	1	4	4	11	8	2	12	3	14	55	2	0	7	4	2	2	0	1	4	4	1	0	1	8	0	42.8326	8.7164	1.40639		77	77	80	80	6.76622
54A8	1ubi	6	12	0	3	2	23	12	6	17	23	1	4	1	9	12	2	14	1	5	18	0	1	2	3	0	1	0	3	6	3	1	0	1	12	0	33.5491	5.50113	1.19047	0	39	39	43	43	4.69227	0.9
54A8	1ubi	6	12	0	3	2	23	12	6	17	23	1	4	1	9	12	2	14	1	5	18	0	1	2	3	0	1	0	3	6	3	1	0	1	12	0	33.5491	5.50113	1.19047		39	39	43	43	4.69227
54A8	1ubi	6	12	0	3	2	23	12	6	17	23	1	4	1	9	12	2	14	1	5	18	0	1	2	3	0	1	0	3	6	3	1	0	1	12	0	33.5491	5.50113	1.19047		39	39	43	43	4.69227
54A8	1ucs	9	4	0	7	6	10	8	7	6	20	5	8	0	4	11	4	3	0	18	1	1	0	0	3	0	0	0	8	4	2	4	1	1	11	0	21.1829	8.58073	1.06933		29	29	32	32	7.22353
54A8	1ucs	9	4	0	7	6	10	8	7	6	20	5	8	0	4	11	4	3	0	18	1	1	0	0	3	0	0	0	8	4	2	4	1	1	11	0	21.1829	8.58073	1.06933		29	29	32	32	7.22353
54A8	1ucs	9	4	0	7	6	10	8	7	6	20	5	8	0	4	11	4	3	0	18	1	1	0	0	3	0	0	0	8	4	2	4	1	1	11	0	21.1829	8.58073	1.06933		29	29	32	32	7.22353
54A8	1ulr	1	24	0	8	0	33	5	4	25	24	0	1	0	8	22	1	21	1	6	17	1	1	1	4	0	0	0	0	6	2	0	0	1	22	0	28.5087	9.03245	1.2072		52	52	53	53	6.68587
54A8	1ulr	1	24	0	8	0	33	5	4	25	24	0	1	0	8	22	1	21	1	6	17	1	1	1	4	0	0	0	0	6	2	0	0	1	22	0	28.5087	9.03245	1.2072		52	52	53	53	6.68587
54A8	1ulr	1	24	0	8	0	33	5	4	25	24	0	1	0	8	22	1	21	1	6	17	1	1	1	4	0	0	0	0	6	2	0	0	1	22	0	28.5087	9.03245	1.2072		52	52	53	53	6.68587
54A8	1uxz	3	0	0	13	4	70	10	7	7	65	5	10	1	8	25	3	0	5	19	34	12	0	1	7	0	1	0	5	7	2	4	1	2	25	0	36.1992	9.8657	1.36804		70	70	70	70	188391
54A8	1uxz	3	0	0	13	4	70	10	7	7	65	5	10	1	8	25	3	0	5	19	34	12	0	1	7	0	1	0	5	7	2	4	1	2	25	0	36.1992	9.8657	1.36804		70	70	70	70	188391
54A8	1uxz	3	0	0	13	4	70	10	7	7	65	5	10	1	8	25	3	0	5	19	34	12	0	1	7	0	1	0	5	7	2	4	1	2	25	0	36.1992	9.8657	1.36804		70	70	70	70	188391
54A8	1yu5	7	30	0	8	0	0	5	9	32	7	1	3	0	2	10	3	25	0	6	0	1	0	0	7	0	0	0	3	2	5	0	1	1	10	0	26.2058	8.75881	1.17576		28	28	33	33	4.70871	1.3
54A8	1yu5	7	30	0	8	0	0	5	9	32	7	1	3	0	2	10	3	25	0	6	0	1	0	0	7	0	0	0	3	2	5	0	1	1	10	0	26.2058	8.75881	1.17576		28	28	33	33	4.70871
54A8	1yu5	7	30	0	8	0	0	5	9	32	7	1	3	0	2	10	3	25	0	6	0	1	0	0	7	0	0	0	3	2	5	0	1	1	10	0	26.2058	8.75881	1.17576		28	28	33	33	4.70871
54A8	1zlm	3	0	0	7	5	23	6	4	6	27	3	3	1	2	9	1	1	2	12	10	5	0	0	5	0	1	0	1	2	2	1	2	1	9	0	25.58	6.86163	1.04528		30	30	30	30	4.40174
54A8	1zlm	3	0	0	7	5	23	6	4	6	27	3	3	1	2	9	1	1	2	12	10	5	0	0	5	0	1	0	1	2	2	1	2	1	9	0	25.58	6.86163	1.04528		30	30	30	30	4.40174
54A8	1zlm	3	0	0	7	5	23	6	4	6	27	3	3	1	2	9	1	1	2	12	10	5	0	0	5	0	1	0	1	2	2	1	2	1	9	0	25.58	6.86163	1.04528		30	30	30	30	4.40174
54A8	1zvg	1	10	0	12	2	18	7	4	11	23	0	4	0	6	15	1	9	2	14	6	3	0	2	2	0	0	0	2	4	3	0	0	0	15	0	23.8327	8.12859	1.11581		28	28	28	28	4.30803
54A8	1zvg	1	10	0	12	2	18	7	4	11	23	0	4	0	6	15	1	9	2	14	6	3	0	2	2	0	0	0	2	4	3	0	0	0	15	0	23.8327	8.12859	1.11581		28	28	28	28	4.30803
54A8	1zvg	1	10	0	12	2	18	7	4	11	23	0	4	0	6	15	1	9	2	14	6	3	0	2	2	0	0	0	2	4	3	0	0	0	15	0	23.8327	8.12859	1.11581		28	28	28	28	4.30803
54A8	2af8	0	43	0	10	0	0	8	7	40	1	1	1	0	1	32	5	35	1	0	0	1	1	0	4	0	0	1	0	0	1	0	1	1	32	0	32.6996	14.7891	1.29275		27	27	44	44	7.38147
54A8	2af8	0	43	0	10	0	0	8	7	40	1	1	1	0	1	32	5	35	1	0	0	1	1	0	4	0	0	1	0	0	1	0	1	1	32	0	32.6996	14.7891	1.29275		27	27	44	44	7.38147
54A8	2af8	0	43	0	10	0	0	8	7	40	1	1	1	0	1	32	5	35	1	0	0	1	1	0	4	0	0	1	0	0	1	0	1	1	32	0	32.6996	14.7891	1.29275		27	27	44	44	7.38147
54A8	2cwr	0	0	0	12	1	59	8	1	2	49	4	7	1	5	25	0	0	3	6	36	7	1	3	2	0	1	0	4	1	0	2	2	1	25	0	32.4474	9.27188	1.29861	0	50	50	50	50	7.50708
54A8	2cwr	0	0	0	12	1	59	8	1	2	49	4	7	1	5	25	0	0	3	6	36	7	1	3	2	0	1	0	4	1	0	2	2	1	25	0	32.4474	9.27188	1.29861		50	50	50	50	7.50708
54A8	2cwr	0	0	0	12	1	59	8	1	2	49	4	7	1	5	25	0	0	3	6	36	7	1	3	2	0	1	0	4	1	0	2	2	1	25	0	32.4474	9.27188	1.29861		50	50	50	50	7.50708
54A8	2czn	0	0	0	20	1	52	4	3	1	48	0	5	1	5	37	1	0	4	14	26	8	1	2	1	0	1	0	1	2	2	0	0	0	37	0	34.3688	10.1694	1.30035	0	37	37	50	50	9.20027
54A8	2czn	0	0	0	20	1	52	4	3	1	48	0	5	1	5	37	1	0	4	14	26	8	1	2	1	0	1	0	1	2	2	0	0	0	37	0	34.3688	10.1694	1.30035		37	37	50	50	9.20027
54A8	2czn	0	0	0	20	1	52	4	3	1	48	0	5	1	5	37	1	0	4	14	26	8	1	2	1	0	1	0	1	2	2	0	0	0	37	0	34.3688	10.1694	1.30035		37	37	50	50	9.20027
54A8	2gb1	1	13	0	5	0	22	6	5	15	16	0	2	0	4	11	1	12	2	3	10	3	1	0	3	0	0	0	0	3	3	0	0	1	11	0	24.308	7.18707	1.05724		25	25	29	29	7.20943
54A8	2gb1	1	13	0	5	0	22	6	5	15	16	0	2	0	4	11	1	12	2	3	10	3	1	0	3	0	0	0	0	3	3	0	0	1	11	0	24.308	7.18707	1.05724		25	25	29	29	7.20943
54A8	2gb1	1	13	0	5	0	22	6	5	15	16	0	2	0	4	11	1	12	2	3	10	3	1	0	3	0	0	0	0	3	3	0	0	1	11	0	24.308	7.18707	1.05724		25	25	29	29	7.20943
54A8	2gkt	0	10	0	5	1	7	7	6	13	13	0	3	1	3	9	2	9	3	9	3	1	0	1	4	0	1	0	0	2	1	0	0	3	9	0	21.439	7.64826	1.01435		22	22	22	22	6.22385
54A8	2gkt	0	10	0	5	1	7	7	6	13	13	0	3	1	3	9	2	9	3	9	3	1	0	1	4	0	1	0	0	2	1	0	0	3	9	0	21.439	7.64826	1.01435		22	22	22	22	6.22385
54A8	2gkt	0	10	0	5	1	7	7	6	13	13	0	3	1	3	9	2	9	3	9	3	1	0	1	4	0	1	0	0	2	1	0	0	3	9	0	21.439	7.64826	1.01435		22	22	22	22	6.22385
54A8	2j8b	6	8	0	6	0	25	9	7	13	30	3	5	1	3	13	3	7	3	10	14	6	0	2	6	1	0	0	2	1	2	1	2	2	13	0	28.2463	9.92015	1.1689		35	35	36	36	64563.2
54A8	2j8b	6	8	0	6	0	25	9	7	13	30	3	5	1	3	13	3	7	3	10	14	6	0	2	6	1	0	0	2	1	2	1	2	2	13	0	28.2463	9.92015	1.1689		35	35	36	36	64563.2
54A8	2j8b	6	8	0	6	0	25	9	7	13	30	3	5	1	3	13	3	7	3	10	14	6	0	2	6	1	0	0	2	1	2	1	2	2	13	0	28.2463	9.92015	1.1689		35	35	36	36	64563.2
54A8	2nls	0	7	0	2	1	10	7	3	7	7	0	5	2	1	8	1	5	2	3	3	1	0	0	2	0	2	0	3	1	1	0	0	1	8	0	14.2093	9.23259	0.97562		16	16	16	16	4.46086
54A8	2nls	0	7	0	2	1	10	7	3	7	7	0	5	2	1	8	1	5	2	3	3	1	0	0	2	0	2	0	3	1	1	0	0	1	8	0	14.2093	9.23259	0.97562		16	16	16	16	4.46086
54A8	2nls	0	7	0	2	1	10	7	3	7	7	0	5	2	1	8	1	5	2	3	3	1	0	0	2	0	2	0	3	1	1	0	0	1	8	0	14.2093	9.23259	0.97562		16	16	16	16	4.46086
54A8	2ovn	0	13	0	1	0	0	0	2	9	0	0	0	1	1	1	1	9	0	0	0	0	0	1	0	1	0	0	0	0	0	0	0	1	1	0	8.95253	5.58085	0.811063	0	7	7	8	8	1.93211	2.4
54A8	2ovn	0	13	0	1	0	0	0	2	9	0	0	0	1	1	1	1	9	0	0	0	0	0	1	0	1	0	0	0	0	0	0	0	1	1	0	8.95253	5.58085	0.811063		7	7	8	8	1.93211
54A8	2ovn	0	13	0	1	0	0	0	2	9	0	0	0	1	1	1	1	9	0	0	0	0	0	1	0	1	0	0	0	0	0	0	0	1	1	0	8.95253	5.58085	0.811063		7	7	8	8	1.93211
54A8	2pnd	6	0	0	8	3	58	15	7	4	67	4	7	0	7	20	3	1	6	22	41	4	0	3	3	0	0	0	1	4	2	4	0	2	20	0	49.3826	6.92648	1.50558		61	61	61	61	4.32918
54A8	2pnd	6	0	0	8	3	58	15	7	4	67	4	7	0	7	20	3	1	6	22	41	4	0	3	3	0	0	0	1	4	2	4	0	2	20	0	49.3826	6.92648	1.50558		61	61	61	61	4.32918
54A8	2pnd	6	0	0	8	3	58	15	7	4	67	4	7	0	7	20	3	1	6	22	41	4	0	3	3	0	0	0	1	4	2	4	0	2	20	0	49.3826	6.92648	1.50558		61	61	61	61	4.32918
54A8	2pne	0	0	0	9	0	0	6	1	0	6	2	52	0	3	14	0	0	0	6	0	0	0	1	0	0	0	0	52	2	0	2	0	1	14	0	22.7651	10.806	1.31809		38	38	38	38	13.6257
54A8	2pne	0	0	0	9	0	0	6	1	0	6	2	52	0	3	14	0	0	0	6	0	0	0	1	0	0	0	0	52	2	0	2	0	1	14	0	22.7651	10.806	1.31809		38	38	38	38	13.6257
54A8	2pne	0	0	0	9	0	0	6	1	0	6	2	52	0	3	14	0	0	0	6	0	0	0	1	0	0	0	0	52	2	0	2	0	1	14	0	22.7651	10.806	1.31809		38	38	38	38	13.6257
54A8	2ppo	4	8	0	7	4	36	23	4	16	43	5	7	0	8	21	2	11	3	15	26	2	0	0	5	0	0	0	4	8	2	5	0	0	21	0	39.7406	7.37859	1.32482		62	62	63	63	7.11657
54A8	2ppo	4	8	0	7	4	36	23	4	16	43	5	7	0	8	21	2	11	3	15	26	2	0	0	5	0	0	0	4	8	2	5	0	0	21	0	39.7406	7.37859	1.32482		62	62	63	63	7.11657
54A8	2ppo	4	8	0	7	4	36	23	4	16	43	5	7	0	8	21	2	11	3	15	26	2	0	0	5	0	0	0	4	8	2	5	0	0	21	0	39.7406	7.37859	1.32482		62	62	63	63	7.11657
54A8	2pth	13	74	0	10	0	41	23	26	72	42	2	6	4	10	28	9	65	4	17	23	2	0	5	7	1	3	0	2	5	9	2	0	8	28	0	53.2008	14.5994	1.59038		117	117	122	122	6.98668
54A8	2pth	13	74	0	10	0	41	23	26	72	42	2	6	4	10	28	9	65	4	17	23	2	0	5	7	1	3	0	2	5	9	2	0	8	28	0	53.2008	14.5994	1.59038		117	117	122	122	6.98668
54A8	2pth	13	74	0	10	0	41	23	26	72	42	2	6	4	10	28	9	65	4	17	23	2	0	5	7	1	3	0	2	5	9	2	0	8	28	0	53.2008	14.5994	1.59038		117	117	122	122	6.98668
54A8	2rb8	0	0	0	7	2	43	10	5	3	47	2	12	1	4	16	2	0	6	12	31	4	0	1	3	0	1	0	6	3	2	1	1	1	16	0	33.6353	9.61914	1.34238		42	42	42	42	335390
54A8	2rb8	0	0	0	7	2	43	10	5	3	47	2	12	1	4	16	2	0	6	12	31	4	0	1	3	0	1	0	6	3	2	1	1	1	16	0	33.6353	9.61914	1.34238		42	42	42	42	335390
54A8	2rb8	0	0	0	7	2	43	10	5	3	47	2	12	1	4	16	2	0	6	12	31	4	0	1	3	0	1	0	6	3	2	1	1	1	16	0	33.6353	9.61914	1.34238		42	42	42	42	335390
54A8	2wlw	5	20	0	16	8	44	26	16	23	45	5	15	1	10	46	5	17	10	17	24	4	2	1	6	0	1	0	5	7	6	5	0	5	46	0	48.684	10.0648	1.45726		83	83	90	90	348082
54A8	2wlw	5	20	0	16	8	44	26	16	23	45	5	15	1	10	46	5	17	10	17	24	4	2	1	6	0	1	0	5	7	6	5	0	5	46	0	48.684	10.0648	1.45726		83	83	90	90	348082
54A8	2wlw	5	20	0	16	8	44	26	16	23	45	5	15	1	10	46	5	17	10	17	24	4	2	1	6	0	1	0	5	7	6	5	0	5	46	0	48.684	10.0648	1.45726		83	83	90	90	348082
54A8	2yxf	0	0	0	9	1	48	12	7	8	57	1	5	1	3	14	4	0	0	14	37	6	0	3	8	0	1	0	5	0	1	0	1	2	14	0	40.2841	11.5699	1.4508		45	45	45	45	134674
54A8	2yxf	0	0	0	9	1	48	12	7	8	57	1	5	1	3	14	4	0	0	14	37	6	0	3	8	0	1	0	5	0	1	0	1	2	14	0	40.2841	11.5699	1.4508		45	45	45	45	134674
54A8	2yxf	0	0	0	9	1	48	12	7	8	57	1	5	1	3	14	4	0	0	14	37	6	0	3	8	0	1	0	5	0	1	0	1	2	14	0	40.2841	11.5699	1.4508		45	45	45	45	134674
54A8	3ca7	0	6	0	3	1	18	9	4	5	21	2	5	2	5	3	0	4	1	10	9	2	0	2	1	0	2	0	4	3	2	1	1	2	3	0	19.3353	13.8763	1.16884		20	20	20	20	720305
54A8	3ca7	0	6	0	3	1	18	9	4	5	21	2	5	2	5	3	0	4	1	10	9	2	0	2	1	0	2	0	4	3	2	1	1	2	3	0	19.3353	13.8763	1.16884		20	20	20	20	720305
54A8	3ca7	0	6	0	3	1	18	9	4	5	21	2	5	2	5	3	0	4	1	10	9	2	0	2	1	0	2	0	4	3	2	1	1	2	3	0	19.3353	13.8763	1.16884		20	20	20	20	720305
54A8	3ci2	0	11	0	5	5	6	12	2	11	5	1	4	0	5	33	1	11	2	4	1	0	4	0	0	0	0	0	2	1	1	1	0	0	33	0	20.5632	12.1061	1.07192	0	26	26	29	29	8.17592	2.1
54A8	3ci2	0	11	0	5	5	6	12	2	11	5	1	4	0	5	33	1	11	2	4	1	0	4	0	0	0	0	0	2	1	1	1	0	0	33	0	20.5632	12.1061	1.07192		26	26	29	29	8.17592
54A8	3ci2	0	11	0	5	5	6	12	2	11	5	1	4	0	5	33	1	11	2	4	1	0	4	0	0	0	0	0	2	1	1	1	0	0	33	0	20.5632	12.1061	1.07192		26	26	29	29	8.17592
54A8	3e7u	1	9	0	2	2	8	10	3	8	6	2	1	4	2	11	0	8	1	5	0	1	1	1	0	1	3	0	0	0	2	1	1	1	11	0	14.9728	10.0919	1.00986		20	20	22	22	6.10714
54A8	3e7u	1	9	0	2	2	8	10	3	8	6	2	1	4	2	11	0	8	1	5	0	1	1	1	0	1	3	0	0	0	2	1	1	1	11	0	14.9728	10.0919	1.00986		20	20	22	22	6.10714
54A8	3e7u	1	9	0	2	2	8	10	3	8	6	2	1	4	2	11	0	8	1	5	0	1	1	1	0	1	3	0	0	0	2	1	1	1	11	0	14.9728	10.0919	1.00986		20	20	22	22	6.10714
54A8	3eye	8	53	0	8	6	30	19	15	54	38	3	12	1	11	16	6	45	7	15	22	1	1	0	9	1	0	0	5	10	7	2	1	2	16	0	51.1603	10.3243	1.49453		89	89	93	93	91966
54A8	3eye	8	53	0	8	6	30	19	15	54	38	3	12	1	11	16	6	45	7	15	22	1	1	0	9	1	0	0	5	10	7	2	1	2	16	0	51.1603	10.3243	1.49453		89	89	93	93	91966
54A8	3eye	8	53	0	8	6	30	19	15	54	38	3	12	1	11	16	6	45	7	15	22	1	1	0	9	1	0	0	5	10	7	2	1	2	16	0	51.1603	10.3243	1.49453		89	89	93	93	91966
54A8	3wp5	5	18	0	26	2	120	14	14	22	112	3	9	2	9	53	7	12	5	28	64	20	0	4	10	1	1	0	4	5	3	0	3	4	53	0	58.1929	12.4425	1.61961		123	123	128	128	8.0894
54A8	3wp5	5	18	0	26	2	120	14	14	22	112	3	9	2	9	53	7	12	5	28	64	20	0	4	10	1	1	0	4	5	3	0	3	4	53	0	58.1929	12.4425	1.61961		123	123	128	128	8.0894
54A8	3wp5	5	18	0	26	2	120	14	14	22	112	3	9	2	9	53	7	12	5	28	64	20	0	4	10	1	1	0	4	5	3	0	3	4	53	0	58.1929	12.4425	1.61961		123	123	128	128	8.0894
54A8	4lfq	3	12	1	3	0	0	5	4	15	4	0	0	0	2	7	2	11	0	2	2	0	1	0	4	0	0	0	0	1	1	0	0	1	7	0	16.4835	6.96196	0.975635		17	17	17	17	0.935239
54A8	4lfq	3	12	1	3	0	0	5	4	15	4	0	0	0	2	7	2	11	0	2	2	0	1	0	4	0	0	0	0	1	1	0	0	1	7	0	16.4835	6.96196	0.975635		17	17	17	17	0.935239
54A8	4lfq	3	12	1	3	0	0	5	4	15	4	0	0	0	2	7	2	11	0	2	2	0	1	0	4	0	0	0	0	1	1	0	0	1	7	0	16.4835	6.96196	0.975635		17	17	17	17	0.935239
54A8	4mhp	19	106	4	35	9	47	29	28	126	71	7	17	0	18	56	13	105	3	37	32	2	1	4	21	0	0	0	14	13	9	4	3	6	56	0	89.292	16.8598	1.91389		168	168	180	180	5.41571
54A8	4mhp	19	106	4	35	9	47	29	28	126	71	7	17	0	18	56	13	105	3	37	32	2	1	4	21	0	0	0	14	13	9	4	3	6	56	0	89.292	16.8598	1.91389		168	168	180	180	5.41571
54A8	4mhp	19	106	4	35	9	47	29	28	126	71	7	17	0	18	56	13	105	3	37	32	2	1	4	21	0	0	0	14	13	9	4	3	6	56	0	89.292	16.8598	1.91389		168	168	180	180	5.41571
54A8	4rwu	0	50	0	3	0	0	12	10	47	2	1	2	0	3	13	6	41	1	2	0	0	0	0	6	0	0	0	1	3	3	1	0	1	13	0	34.8477	8.09414	1.27696		48	48	50	50	1.65105e+06
54A8	4rwu	0	50	0	3	0	0	12	10	47	2	1	2	0	3	13	6	41	1	2	0	0	0	0	6	0	0	0	1	3	3	1	0	1	13	0	34.8477	8.09414	1.27696		48	48	50	50	1.65105e+06
54A8	4rwu	0	50	0	3	0	0	12	10	47	2	1	2	0	3	13	6	41	1	2	0	0	0	0	6	0	0	0	1	3	3	1	0	1	13	0	34.8477	8.09414	1.27696		48	48	50	50	1.65105e+06
