# Supplementary material for: On the Validation of Protein Force Fields Based on Structural Criteria
Source: J Phys Chem B. 2024 May 7;128(19):4602–20. doi: 10.1021/acs.jpcb.3c08469 (PMC11103706; doi:10.1021/acs.jpcb.3c08469)
Supplement: Supplementary file 4 — jp3c08469_si_004.xlsx [file jp3c08469_si_004.xlsx]

## Sheet: S4_Simulation_data
algorithm	compound	ThreeTen_Helix	A_Helix	Pi_Helix	Bend	B_Bridge	B_Strand	Turn	3-Helical Turn	Alpha-Helix	B_Strand	Beta-Turn	Irregular Beta Strand	Left-handed Turn	Other Tight Turn	Unclassified	3-10 helix	Alpha-helix	Beta-bulge	Beta-cap	Beta-strand	Ext. beta-strand	Gamma-turn	Hairpin	Helix-cap	Left turn 2	Left-handed helix	Pi-helix	Polyproline-helix	Schellman turn	Turn 1	Turn 2	Turn 8	Turn-cap	Unclassified	RMSD	SASA_polar	SASA_nonpolar	Rgyr	NOE_repl_merged	Hbond_native_bb	Hbond_bb	Hbond_native_bb_0.25_120	Hbond_bb_0.25_120	Energy	Jvalue
45A4	1aey	3	0	0	7	4	22	6	2	5	23	1	3	1	2	21	1	2	1	13	9	1	2	1	3	1	1	1	2	1	1	1	1	1	21	0.112371	26.3921	6.68974	1.05629		17	22	21	25	-271.85
45A4	1aey	3	0	0	6	4	22	7	1	4	23	1	3	1	2	21	1	2	1	12	10	1	2	1	2	1	0	1	2	1	1	1	1	1	21	0.110389	26.3436	6.36476	1.05218		18	23	22	26	-271.838
45A4	1aey	3	0	0	8	3	22	5	1	4	24	2	2	1	2	21	1	2	1	13	10	1	2	1	2	1	0	1	2	1	1	1	1	1	21	0.122651	26.3084	6.75013	1.05359		16	21	20	23	-271.893
45A4	1afi	2	21	1	3	1	21	12	3	25	17	1	2	0	4	18	2	22	1	8	9	1	2	1	3	0	0	1	2	1	1	1	1	1	18	0.151212	28.0658	6.87563	1.13461		17	34	27	38	-457.648
45A4	1afi	3	23	2	4	1	21	10	3	25	17	1	2	1	5	18	2	22	1	8	9	1	2	1	3	1	0	1	2	2	1	1	1	1	18	0.178701	26.9449	7.09962	1.12142		15	34	26	38	-457.61
45A4	1afi	2	22	0	3	1	20	12	2	24	17	1	2	1	4	18	2	21	1	7	10	1	2	2	3	1	0	1	2	2	1	1	1	1	18	0.131453	27.8104	7.4478	1.13407		18	36	28	40	-457.625
45A4	1aki	4	44	2	20	3	10	21	7	48	15	2	4	1	6	44	3	37	2	10	4	1	3	2	10	1	1	2	3	2	2	1	2	2	44	0.237939	43.4241	9.10441	1.40555	0.012	34	48	37	55	-200.52	1.9
45A4	1aki	7	35	3	22	4	9	28	8	43	11	2	3	1	7	51	4	33	1	8	3	1	3	3	8	1	1	2	2	2	2	1	2	2	51	0.185169	42.5197	8.18355	1.36802		36	53	39	61	-200.571
45A4	1aki	2	43	2	23	4	11	21	7	47	13	2	3	1	5	49	3	36	1	9	4	1	2	2	9	1	1	2	2	2	2	1	2	2	49	0.195463	42.6522	8.43574	1.36722		36	52	40	59	-200.552
45A4	1amm	4	6	0	35	12	55	17	4	17	57	5	9	3	8	67	2	6	7	22	34	2	3	2	11	0	3	1	3	3	1	4	2	2	67	0.125191	53.7743	14.2197	1.68839		58	68	62	76	-171.127
45A4	1amm	5	6	0	32	13	55	20	4	20	55	4	9	3	10	66	2	7	7	22	31	2	3	3	12	0	3	1	2	5	1	3	2	2	66	0.194165	54.3894	14.004	1.69363		60	69	64	77	-171.12
45A4	1amm	5	5	2	32	11	55	22	6	18	55	5	9	3	10	65	2	6	7	20	32	2	3	2	12	1	3	1	2	5	2	4	2	3	65	0.177137	53.5517	13.8683	1.68488		60	72	65	80	-171.102
45A4	1bta	3	33	2	12	2	14	10	3	32	13	2	2	1	4	31	2	28	1	6	7	1	3	1	3	1	1	1	2	1	1	1	1	2	31	0.221477	32.4995	8.31641	1.23765		19	37	29	43	-308.58	2.8
45A4	1bta	3	36	2	9	2	15	9	3	35	14	2	2	1	4	27	2	31	1	6	8	1	3	2	3	1	0	1	2	1	1	1	1	1	27	0.186947	32.4928	8.03722	1.23392		22	40	33	46	-308.587
45A4	1bta	3	37	2	11	2	15	9	3	35	12	2	2	1	4	28	2	32	1	5	7	1	3	1	3	1	0	1	2	1	1	1	1	1	28	0.172729	33.3896	8.20812	1.2303		22	43	33	49	-308.636
45A4	1d3z	3	10	2	10	3	20	13	2	18	16	1	4	1	3	29	2	13	1	9	7	1	3	1	5	1	1	1	3	1	1	1	1	1	29	0.167627	32.5827	5.1094	1.16366	0.067	24	30	26	36	-508.848	1.8
45A4	1d3z	3	11	5	8	2	22	14	3	19	18	1	4	1	5	23	2	13	1	9	10	1	3	2	5	0	1	1	3	2	1	1	1	1	23	0.117783	32.0602	4.98844	1.15088		28	33	30	37	-508.839
45A4	1d3z	3	11	0	8	2	24	14	2	18	17	1	3	1	5	27	2	13	1	9	8	1	3	1	4	1	1	1	3	1	1	1	1	1	27	0.127522	31.8723	5.02718	1.14941		28	33	30	38	-508.802
45A4	1e8l	3	42	3	23	4	8	17	5	46	15	2	4	1	5	50	3	35	1	10	5	1	3	1	8	1	1	3	3	2	2	1	1	2	50	0.202854	42.1136	9.66622	1.37408	0.011	23	50	29	58	-224.221	1.8
45A4	1e8l	2	40	2	20	4	9	22	5	44	14	2	5	1	7	49	2	35	2	10	4	1	3	2	8	1	1	3	3	2	1	1	1	3	49	0.238118	42.7391	9.56595	1.37448		23	49	31	55	-224.183
45A4	1e8l	3	45	3	20	5	6	20	6	47	9	3	3	2	8	49	3	37	1	6	3	1	3	4	8	1	2	2	2	2	2	2	1	2	49	0.178381	42.9123	9.10557	1.38205		21	49	28	57	-224.242
45A4	1ew4	3	33	2	13	2	31	7	2	35	22	1	4	1	6	33	1	30	1	11	11	1	4	2	5	1	1	1	3	1	1	1	1	1	33	0.132319	39.563	6.613	1.33885		45	51	47	58	-232.712
45A4	1ew4	2	29	0	17	2	33	8	2	32	26	1	2	1	5	36	1	28	1	10	15	1	3	1	4	1	1	1	2	1	1	1	1	1	36	0.131115	40.6184	6.48599	1.35626		44	52	46	58	-232.711
45A4	1ew4	2	33	1	15	1	33	8	2	35	23	1	2	1	7	34	1	31	1	9	14	1	4	2	3	1	1	1	2	1	1	1	1	1	34	0.117315	41.6075	5.99171	1.34402		46	53	49	59	-232.719
45A4	1faz	2	79	5	10	0	0	4	4	70	8	1	3	1	2	32	2	67	2	6	2	1	2	1	3	1	1	1	1	1	1	1	1	1	32	0.209796	37.9988	15.2517	1.45349		49	63	53	70	-203.915
45A4	1faz	3	63	5	16	2	3	9	5	61	7	2	5	1	2	38	3	56	1	5	2	1	2	1	3	1	1	2	4	1	2	1	1	2	38	0.363543	37.7565	16.1857	1.47582		39	55	43	61	-203.888
45A4	1faz	2	71	3	16	0	0	5	4	65	7	1	5	1	2	36	2	61	2	5	2	1	2	1	3	1	0	2	3	1	1	1	1	2	36	0.29025	36.4125	15.5273	1.40887		44	58	48	64	-203.881
45A4	1fl0	7	6	0	25	7	52	21	6	17	47	3	12	1	14	62	3	9	2	31	15	1	8	3	7	1	1	1	10	3	2	2	2	2	62	0.170244	54.0435	11.1886	1.52025		45	61	49	70	-215.395
45A4	1fl0	4	8	0	20	5	54	26	6	18	50	3	13	1	10	60	3	11	2	33	17	1	6	3	6	1	1	1	11	2	2	2	2	2	60	0.184328	54.075	11.636	1.544		46	65	50	74	-215.408
45A4	1fl0	3	8	0	26	8	47	23	5	20	45	3	12	1	12	64	2	12	2	30	14	1	6	3	8	1	1	1	10	3	2	2	2	2	64	0.200081	54.8937	10.8569	1.52607		45	60	48	70	-215.42
45A4	1it5	3	76	0	13	0	0	5	4	68	7	1	4	1	2	33	2	65	2	5	2	1	2	1	2	1	1	1	3	1	1	1	1	2	33	0.247986	37.9263	15.1359	1.45544		47	63	52	70	-195.393
45A4	1it5	5	74	0	14	0	0	6	5	67	6	2	3	1	2	34	3	63	1	4	2	1	2	1	3	1	1	1	3	1	2	1	1	2	34	0.30819	37.8323	15.1264	1.47432		45	60	49	67	-195.381
45A4	1it5	2	76	0	15	0	0	4	4	69	7	2	3	1	3	32	2	65	2	4	2	1	2	1	3	1	1	1	3	1	1	1	1	2	32	0.237302	38.2201	15.3556	1.44931		47	61	52	67	-195.37
45A4	1mjc	3	0	0	11	3	30	8	2	7	24	1	3	1	4	26	1	3	1	12	11	2	3	1	3	1	0	1	3	2	1	1	1	1	26	0.158652	25.1903	7.42222	1.0712		23	28	24	32	-288.318
45A4	1mjc	3	4	0	12	3	28	10	2	8	24	1	4	1	4	24	1	4	1	11	11	2	2	1	5	1	0	1	3	2	1	1	1	1	24	0.130859	26.082	7.4212	1.08177		23	28	25	31	-288.306
45A4	1mjc	3	4	0	12	2	30	11	1	7	24	2	4	1	3	26	1	3	1	11	12	2	2	1	4	1	0	1	3	2	1	1	1	1	26	0.139464	26.1629	6.4903	1.06882		23	28	25	30	-288.327
45A4	1mvg	1	16	1	11	1	66	13	2	15	40	2	5	1	10	48	1	13	1	18	22	1	7	2	1	1	1	1	4	2	1	2	1	1	48	0.202149	43.9517	8.65758	1.36687	0.003	45	65	51	74	-222.967	1.6
45A4	1mvg	2	16	0	11	2	64	12	2	16	40	2	5	1	11	47	1	14	1	19	21	1	8	2	2	1	1	1	5	2	1	1	1	1	47	0.180131	42.5213	9.90222	1.37619		44	63	52	71	-222.944
45A4	1mvg	2	16	2	10	2	68	13	2	16	41	2	4	1	10	47	1	14	1	18	24	1	8	2	2	1	1	1	3	1	1	2	1	1	47	0.199803	43.1764	8.33583	1.36495		47	65	53	73	-222.933
45A4	1ng6	3	111	1	5	0	0	11	6	102	5	1	3	0	4	25	3	97	1	4	1	1	2	1	5	0	0	1	2	2	2	1	1	2	25	0.124961	59.4945	14.3991	1.88207		82	91	88	101	-288.131
45A4	1ng6	4	108	1	7	0	0	11	7	100	4	1	2	1	3	29	4	95	1	3	2	1	2	1	5	0	1	1	1	1	2	1	1	2	29	0.269009	57.9184	13.9721	1.80869		80	89	85	99	-288.114
45A4	1ng6	3	112	1	7	0	0	10	6	102	4	1	2	1	3	30	3	97	1	3	1	1	2	1	4	1	1	1	1	1	2	1	1	2	30	0.225343	57.4269	14.2809	1.85538		80	91	85	100	-288.144
45A4	1pgb	2	15	1	6	2	23	5	2	17	17	1	1	0	2	15	1	14	1	4	13	2	1	1	2	0	0	1	1	1	1	0	1	1	15	0.0936548	23.4547	6.62571	1.0499		27	28	28	31	-275.917
45A4	1pgb	2	15	1	5	2	22	5	2	17	17	1	1	0	2	15	1	14	1	4	12	2	2	1	3	0	0	1	1	1	1	0	1	1	15	0.0856086	23.5032	6.49348	1.05048		26	28	27	30	-275.944
45A4	1pgb	3	13	3	5	2	23	6	2	16	16	1	1	0	2	17	1	13	1	4	12	1	2	1	2	0	0	1	1	1	1	0	1	1	17	0.131425	23.8208	6.48104	1.0514		25	27	27	30	-275.913
45A4	1qk8	3	34	2	26	3	30	15	4	41	25	2	7	1	8	53	2	32	3	15	10	1	6	2	8	1	0	2	4	2	2	1	2	2	53	0.223534	47.4313	9.70544	1.417		41	54	45	63	-194.02
45A4	1qk8	5	29	5	25	3	28	19	6	40	27	2	5	1	5	55	2	30	2	15	11	1	4	1	8	1	1	2	3	1	2	1	2	3	55	0.22309	48.0788	9.95886	1.42172		44	55	47	63	-194.029
45A4	1qk8	3	38	4	23	2	29	17	6	46	21	2	5	1	7	52	2	37	2	13	8	1	6	1	8	1	0	2	4	1	2	1	2	3	52	0.226332	46.4059	9.20105	1.39936		41	57	45	66	-194.042
45A4	1qqv	4	25	2	12	1	2	8	3	28	4	1	5	1	3	21	2	22	1	3	1	1	1	1	5	1	1	1	4	1	1	1	1	1	21	0.415452	28.1928	8.57791	1.14829	0.017	9	25	13	29	-318.747	2
45A4	1qqv	3	29	2	14	1	2	6	3	31	5	1	4	0	3	19	2	25	1	4	1	1	1	1	5	0	0	1	3	1	1	1	1	1	19	0.262305	25.8879	9.28829	1.13267		10	25	14	29	-318.688
45A4	1qqv	4	27	2	12	0	4	7	3	29	5	1	4	1	1	21	2	23	1	4	1	1	1	1	5	1	1	2	4	1	1	1	1	1	21	0.378994	24.7083	9.55778	1.10372		10	24	13	27	-318.786
45A4	1shg	3	0	0	7	3	22	6	2	5	22	1	3	1	2	19	1	2	1	13	9	1	2	1	3	1	0	1	2	1	1	1	1	1	19	0.105713	24.9468	6.63767	1.04687		20	21	21	24	-294.48
45A4	1shg	3	0	0	7	3	22	6	2	5	22	1	3	1	2	20	1	2	2	13	9	1	2	1	3	1	0	1	2	1	1	1	1	1	20	0.130268	24.8195	7.02068	1.0513		21	22	22	25	-294.457
45A4	1shg	3	0	0	7	4	23	6	1	5	24	1	2	1	2	20	1	2	1	12	11	1	2	1	3	1	0	1	2	1	1	1	1	1	20	0.0880594	25.6795	6.72529	1.047		21	23	23	26	-294.463
45A4	1t2i	3	11	0	19	2	22	12	2	14	23	3	8	1	5	39	1	11	2	15	7	1	4	1	3	1	0	1	7	1	1	1	2	1	39	0.182478	30.6968	11.9511	1.27205		23	31	26	36	-261.72
45A4	1t2i	3	11	2	20	2	21	13	2	16	21	2	8	1	5	39	1	12	1	13	8	1	4	1	4	1	0	1	7	1	1	1	1	1	39	0.159929	31.5151	10.8236	1.25423		24	31	27	36	-261.711
45A4	1t2i	3	11	1	19	2	21	11	3	14	21	2	8	1	6	40	1	11	2	13	8	1	5	1	3	1	1	1	7	1	1	2	1	2	40	0.1475	29.9797	11.3859	1.27177		22	30	25	35	-261.685
45A4	1tua	2	95	2	21	2	31	13	4	93	28	1	3	1	7	50	3	81	2	11	17	1	3	2	10	1	1	2	2	3	2	1	1	1	50	0.244426	64.7446	18.5776	1.86858		85	100	90	110	-278.233
45A4	1tua	6	93	3	18	2	31	12	7	87	27	2	4	1	7	52	4	78	1	13	14	1	3	2	7	1	1	3	3	3	2	1	1	2	52	0.233333	65.4057	18.4288	1.88305		85	99	91	110	-278.257
45A4	1tua	5	89	3	18	2	30	15	7	84	28	2	3	1	7	53	4	74	1	12	16	1	3	2	8	1	1	3	3	3	2	1	1	2	53	0.443922	64.2264	17.8702	1.86322		78	94	83	105	-278.27
45A4	1tvq	1	14	1	13	1	67	9	2	15	45	2	4	1	7	48	1	12	2	21	24	1	6	1	3	1	1	1	3	1	1	1	1	1	48	0.290728	44.327	9.05984	1.38764	0.003	54	62	60	70	-232.825	1.6
45A4	1tvq	2	13	0	13	1	69	11	2	14	44	2	4	1	7	48	1	11	2	19	24	1	5	1	3	1	1	1	3	1	1	1	2	1	48	0.25821	42.9557	9.37565	1.37328		56	62	60	69	-232.853
45A4	1tvq	2	16	1	11	2	67	11	2	17	40	2	5	1	12	44	1	14	1	17	22	1	9	2	3	1	1	1	4	2	1	1	1	1	44	0.181253	44.4891	9.02616	1.37948		55	63	61	71	-232.836
45A4	1ubi	3	10	0	12	3	20	8	2	19	18	1	3	1	5	25	2	12	1	10	9	1	3	2	6	1	1	1	3	1	1	1	1	1	25	0.197302	31.2697	5.46594	1.16835	0.068	22	28	25	32	-308.264	1.8
45A4	1ubi	3	10	0	10	3	23	13	3	16	16	1	3	1	4	30	2	12	1	9	7	1	3	1	5	1	1	1	3	1	1	1	1	1	30	0.135213	32.0729	5.42106	1.15798		26	32	29	37	-308.282
45A4	1ubi	3	10	0	9	3	22	13	3	17	19	1	4	1	5	25	2	12	1	11	8	1	3	1	5	1	1	1	3	2	1	1	1	1	25	0.145642	32.2295	5.53109	1.1677		25	31	29	36	-308.291
45A4	1ucs	5	4	0	10	6	9	10	3	10	18	3	7	0	3	17	2	6	1	14	4	1	2	1	3	0	0	1	7	1	1	2	2	1	17	0.0824492	22.1154	9.33798	1.05712		19	23	22	26	-311.865
45A4	1ucs	5	4	0	9	5	10	9	3	9	16	3	9	0	5	17	2	6	1	13	3	1	3	1	3	0	0	1	8	2	1	2	1	1	17	0.117846	22.1996	9.71822	1.06182		19	23	22	27	-311.815
45A4	1ucs	6	4	0	9	6	9	9	3	10	17	3	8	0	4	16	2	6	1	13	4	1	3	1	4	0	0	1	7	1	1	2	2	1	16	0.0788013	22.1669	9.37078	1.05558		20	24	23	27	-311.869
45A4	1ulr	2	23	1	10	2	32	2	2	23	17	1	2	1	5	37	1	21	1	5	11	1	3	1	2	1	1	1	1	1	1	1	1	1	37	0.212277	28.7864	11.9914	1.21559		37	45	40	50	-280.759
45A4	1ulr	1	22	1	10	1	30	7	2	22	17	1	2	1	6	36	1	19	1	5	11	1	4	2	3	1	0	1	2	2	1	1	1	1	36	0.130975	29.5785	10.8125	1.1964		38	46	41	51	-280.769
45A4	1ulr	1	25	1	8	1	31	5	2	25	19	1	2	1	4	33	1	22	1	5	13	1	2	2	3	1	0	1	1	2	1	1	1	1	33	0.10412	29.5584	10.556	1.1965		40	46	42	50	-280.837
45A4	1uxz	3	4	0	25	4	65	6	2	7	49	2	5	1	8	56	1	1	2	20	28	2	5	2	5	1	1	1	3	2	1	1	1	1	56	0.129401	38.2601	8.516	1.34284		49	55	53	62	-191.69
45A4	1uxz	3	4	0	23	5	66	6	1	3	45	2	6	1	8	63	1	1	2	17	27	2	5	2	3	1	1	1	5	2	1	1	1	1	63	0.189794	37.151	8.79248	1.34204		44	55	47	62	-191.736
45A4	1uxz	3	4	5	20	5	63	10	2	4	43	2	5	1	8	64	1	2	2	21	22	2	7	1	3	1	1	1	4	1	1	1	1	1	64	0.186614	38.1499	7.92278	1.34618		42	53	45	61	-191.69
45A4	1yu5	4	27	2	12	1	2	6	3	29	5	1	5	1	2	20	2	22	1	4	2	1	1	1	5	1	0	2	5	1	1	1	1	1	20	0.240018	28.642	8.89273	1.19425		16	24	18	27	-305.404	1.8
45A4	1yu5	3	30	2	11	1	2	5	3	30	5	1	4	1	2	19	2	24	1	4	2	1	1	1	5	1	1	1	3	1	1	1	1	1	19	0.215396	27.9627	9.7792	1.18776		16	24	18	27	-305.472
45A4	1yu5	3	29	1	11	0	4	5	3	28	6	1	4	0	3	19	2	23	1	5	2	1	2	1	5	0	0	1	4	1	1	1	1	1	19	0.25829	26.0299	9.98203	1.15781		17	24	19	27	-305.46
45A4	1zlm	3	0	0	8	4	21	5	2	6	24	1	3	1	2	19	1	2	2	13	10	1	2	1	3	1	1	1	2	1	1	1	1	1	19	0.0890681	24.7634	7.56036	1.04426		22	24	23	26	-290.075
45A4	1zlm	3	0	0	8	4	21	6	2	6	23	1	3	1	2	19	1	2	2	12	10	1	2	1	4	0	1	1	2	1	1	1	1	1	19	0.0940723	24.7817	6.83534	1.03624		21	23	23	25	-290.134
45A4	1zlm	3	0	0	8	4	22	5	2	6	23	1	3	1	3	19	1	2	2	12	10	1	2	1	4	0	1	1	2	1	1	1	1	1	19	0.0850647	24.9687	7.36998	1.04658		22	24	24	26	-290.12
45A4	1zvg	1	10	0	14	3	13	7	2	12	18	1	5	1	4	21	1	9	1	12	5	2	2	1	3	1	0	1	4	2	1	1	1	1	21	0.101841	25.7045	8.34396	1.10642		17	20	19	23	-298.904
45A4	1zvg	1	10	1	17	5	13	4	1	12	18	1	3	1	3	26	1	8	1	12	5	2	1	2	3	1	0	1	3	2	1	1	1	1	26	0.110524	25.1675	8.38919	1.10235		16	24	17	27	-298.895
45A4	1zvg	1	10	0	11	4	18	8	2	12	19	1	2	1	4	22	1	9	1	11	7	2	2	2	3	1	0	1	2	2	1	1	1	1	22	0.156347	24.3821	7.30087	1.07829		17	24	19	27	-298.931
45A4	2cwr	3	0	0	13	2	54	6	2	2	35	2	4	1	7	43	1	1	2	14	19	2	6	2	2	1	1	1	3	1	1	1	1	1	43	0.111061	31.8169	10.1127	1.28392	0.013	39	43	42	48	-242.225
45A4	2cwr	3	4	0	14	2	53	6	2	2	36	1	4	1	7	43	1	1	1	14	20	2	6	2	2	1	1	1	3	1	1	1	1	1	43	0.114653	32.2221	9.72814	1.28366		39	42	41	48	-242.227
45A4	2cwr	3	4	0	14	3	52	7	1	2	34	2	5	1	8	43	1	1	1	14	18	2	6	2	2	1	1	1	4	1	1	1	1	1	43	0.122915	31.5012	10.6964	1.28112		38	42	41	48	-242.229
45A4	2czn	3	0	0	16	2	55	7	1	3	38	2	5	1	7	45	1	1	2	15	22	2	4	2	3	1	1	1	3	1	1	1	1	1	45	0.182136	32.5064	11.2823	1.2959		25	43	36	48	-255.039
45A4	2czn	3	0	0	18	2	51	6	1	3	36	2	6	1	7	47	1	1	2	14	19	2	5	2	3	1	1	1	5	1	1	1	1	1	47	0.219688	32.4054	11.5047	1.32554		27	41	37	46	-255.013
45A4	2czn	3	0	0	15	2	53	7	1	2	39	2	5	1	7	45	1	1	2	18	19	2	5	2	2	1	1	1	4	1	1	1	1	1	45	0.226872	34.3521	9.99454	1.33293		27	42	37	48	-255.018
45A4	2gb1	2	15	1	5	2	21	5	2	17	14	1	1	0	3	17	1	14	1	3	11	1	2	2	2	0	0	1	1	1	1	0	1	1	17	0.155732	23.3239	6.63673	1.04287		17	29	20	31	-286.776
45A4	2gb1	3	14	2	5	2	23	5	2	16	16	1	1	0	3	16	1	14	1	4	11	1	2	1	2	0	0	1	1	1	1	0	1	1	16	0.141331	23.7595	6.42881	1.0502		17	27	19	30	-286.752
45A4	2gb1	3	14	2	6	2	23	5	2	17	16	1	1	1	3	15	1	14	1	4	11	1	1	1	2	1	0	1	1	1	1	0	1	1	15	0.204108	25.1132	5.81128	1.06469		17	28	19	30	-286.804
45A4	2gkt	3	10	0	8	3	7	6	2	10	11	2	2	1	2	21	1	8	1	7	4	1	2	1	2	0	1	1	2	1	1	1	1	1	21	0.144283	20.7252	8.36134	1.02357		13	18	14	20	-305.757
45A4	2gkt	3	10	0	7	3	8	6	2	11	12	2	2	1	2	19	1	8	1	8	3	1	2	1	3	0	1	1	1	1	1	1	1	1	19	0.111505	19.668	8.25566	1.02149		14	18	15	21	-305.839
45A4	2gkt	2	8	0	7	4	6	4	2	9	9	1	2	1	2	25	1	7	1	6	3	1	2	1	2	1	0	1	1	1	1	1	1	1	25	0.244905	20.4396	8.44007	1.04919		11	16	12	19	-305.706
45A4	2ovn	2	7	5	1	0	0	2	1	6	1	1	1	0	1	7	1	5	1	1	1	1	1	1	1	0	0	2	1	1	1	1	1	1	7	0.29024	10.2214	6.26607	0.788928	0.038	2	7	2	8	-792.692	1.7
45A4	2ovn	1	9	1	2	0	0	1	1	8	1	1	1	0	1	5	1	7	1	1	1	1	1	0	1	0	0	1	1	0	1	0	1	1	5	0.338653	10.5917	4.98104	0.72301		4	6	4	7	-792.733
45A4	2ovn	2	7	4	1	0	0	2	1	6	2	1	1	1	1	6	1	5	1	1	1	1	1	1	1	1	0	1	1	1	1	1	1	1	6	0.362609	10.6892	6.32075	0.810283		3	6	3	7	-792.662
45A4	2pne	3	0	0	11	5	3	4	1	1	30	1	21	0	2	24	1	1	1	27	3	1	2	1	1	0	0	1	21	1	1	1	0	1	24	0.235292	23.5599	10.5566	1.36514		28	30	30	33	-285.216
45A4	2pne	3	0	0	10	7	2	6	1	1	30	1	22	1	2	23	1	1	1	26	3	1	2	1	1	1	1	1	22	1	1	1	0	1	23	0.192413	24.4898	10.1263	1.36808		29	31	31	34	-285.148
45A4	2pne	3	0	0	11	7	3	5	1	1	29	1	21	1	3	23	1	1	1	25	4	1	2	1	1	1	0	1	21	1	1	1	1	1	23	0.205041	24.0164	10.6894	1.36349		27	29	29	32	-285.135
45A4	2ppo	2	12	2	14	5	34	13	2	12	30	2	4	1	7	48	1	9	2	16	13	1	5	1	3	1	1	1	3	1	1	2	1	1	48	0.128157	40.4752	7.93742	1.33571		39	45	42	53	-247.07
45A4	2ppo	1	13	1	17	4	35	11	1	9	27	2	8	1	7	49	1	8	1	14	12	1	6	1	1	1	1	1	8	1	1	2	1	1	49	0.189782	38.7716	8.47694	1.32472		33	45	37	53	-247.133
45A4	2ppo	2	12	1	12	5	34	14	2	11	29	2	5	1	8	48	1	8	2	17	12	1	6	2	2	1	1	1	4	1	1	2	1	1	48	0.176815	38.6799	6.57062	1.27365		37	47	41	56	-247.038
45A4	3ci2	3	11	0	11	5	11	5	2	15	16	1	4	0	3	21	1	10	1	10	6	1	2	1	4	0	0	1	3	1	1	1	1	1	21	0.125628	24.6753	9.77044	1.09896	0.011	15	24	18	28	-247.874	1.7
45A4	3ci2	3	11	0	9	5	12	8	2	15	12	1	4	1	2	24	1	10	1	8	4	1	2	1	4	1	0	2	3	1	1	1	1	1	24	0.10288	23.4868	9.57366	1.08562		15	24	17	28	-247.838
45A4	3ci2	3	11	0	9	4	12	7	2	14	12	1	3	1	3	27	1	10	1	7	4	1	3	1	3	1	0	1	3	1	1	1	1	1	27	0.135228	23.9067	9.99107	1.09499		16	24	18	28	-247.773
45A4	3e7u	2	10	3	4	2	9	6	1	10	6	1	2	1	2	17	1	8	1	2	3	1	1	1	1	1	1	1	1	1	1	1	1	1	17	0.100441	14.2159	9.56087	0.94495		10	16	12	19	-406.766
45A4	3e7u	2	10	3	4	2	10	6	1	10	5	1	1	1	2	18	1	8	1	2	2	2	1	1	2	1	1	1	1	1	1	1	1	1	18	0.100774	14.2372	9.89463	0.959293		10	17	12	19	-406.746
45A4	3e7u	2	10	3	4	2	9	7	1	9	6	1	1	1	2	17	1	8	1	2	3	2	1	1	1	1	1	1	1	1	1	1	1	1	17	0.102663	14.5256	9.28885	0.945898		10	16	12	19	-406.719
45A4	3wp5	4	11	1	31	4	115	17	4	22	81	2	6	1	13	96	2	12	3	25	50	5	7	4	9	1	1	1	4	2	1	1	2	2	96	0.194123	59.0159	13.8775	1.61955		91	107	98	120	-177.636
45A4	3wp5	4	13	1	30	5	113	15	4	20	73	2	7	1	13	105	2	13	2	21	49	4	9	3	7	1	1	1	5	2	1	1	2	2	105	0.216214	59.0019	12.9125	1.62549		84	104	91	118	-177.608
45A4	3wp5	4	12	1	31	5	114	14	5	22	81	2	8	1	12	94	2	14	3	29	48	4	7	3	8	1	1	1	6	2	1	1	2	2	94	0.197815	61.2979	14.3629	1.63682		89	106	96	118	-177.601
45A4	4lfq	3	15	2	3	0	0	6	2	13	2	1	1	0	1	14	1	10	1	2	1	1	1	1	2	0	0	2	1	1	1	1	1	1	14	0.181081	14.8381	6.58263	0.881705		8	13	9	15	-425.832
45A4	4lfq	3	11	2	4	2	4	7	2	12	2	1	1	0	1	16	1	9	1	1	1	1	1	1	2	0	0	2	1	1	1	1	1	1	16	0.172983	14.6723	6.65638	0.869822		8	11	9	13	-425.831
45A4	4lfq	3	12	2	3	2	3	6	2	13	2	1	1	0	1	13	1	10	1	2	1	1	1	1	3	0	0	2	1	0	1	0	1	1	13	0.170897	15.1984	5.82662	0.869867		9	12	10	14	-425.873
45A4	4mhp	5	110	4	40	6	41	25	13	117	59	3	15	1	11	105	5	102	3	31	27	2	7	2	14	1	1	2	12	2	3	2	2	5	105	0.227841	90.2737	21.5167	1.94783		115	144	124	156	-165.974
45A4	4mhp	6	109	5	39	7	46	23	12	117	62	3	11	1	11	107	5	101	3	31	29	2	7	2	16	1	1	2	8	2	3	1	2	5	107	0.180493	93.1478	19.107	1.92949		115	133	126	161	-166.008
45A4	4mhp	4	112	4	43	9	40	18	10	118	55	3	13	1	10	114	4	103	3	31	23	2	7	1	13	1	0	2	11	2	2	1	2	4	114	0.174134	87.4084	20.0469	1.92627		112	141	120	159	-166.013
53A6	1aey	3	0	0	7	4	22	5	2	4	24	1	2	1	2	20	1	2	1	14	10	1	2	1	2	1	1	1	2	1	1	1	1	1	20	0.120336	27.8274	6.78227	1.06958		18	23	22	25	-277.648
53A6	1aey	3	0	0	6	4	23	6	2	6	24	2	2	1	2	19	1	2	2	12	12	1	1	1	4	1	0	1	2	1	1	1	1	1	19	0.113515	26.1688	7.08655	1.06		21	25	25	27	-277.604
53A6	1aey	3	0	0	7	3	23	6	2	5	24	2	2	1	2	19	1	2	2	11	12	1	2	1	3	1	0	1	2	1	1	1	1	1	19	0.133485	26.5559	7.62606	1.07575		20	24	24	26	-277.565
53A6	1afi	2	22	1	2	1	21	12	3	24	19	1	2	1	4	16	2	21	1	7	11	1	2	2	3	1	0	1	2	2	1	1	1	1	16	0.146652	28.3395	7.71089	1.14496	0.011	19	38	29	41	-450.72
53A6	1afi	2	20	1	8	1	19	7	2	23	19	1	2	0	2	19	2	19	1	8	10	1	2	1	3	0	0	2	2	1	1	1	1	1	19	0.147926	28.356	8.84676	1.16175		16	33	26	36	-450.748
53A6	1afi	2	21	1	4	1	20	10	3	23	19	1	2	0	5	16	2	20	1	8	10	1	2	2	3	0	0	1	2	2	1	1	1	1	16	0.170105	28.4798	7.4741	1.14273		18	37	29	40	-450.725
53A6	1aki	3	42	5	24	5	10	20	7	47	14	3	4	1	6	47	3	36	2	8	6	1	2	3	8	1	1	3	2	2	2	1	2	3	47	0.242179	46.3337	9.44735	1.43718	0.014	33	50	36	55	-202.331	1.7
53A6	1aki	4	41	2	20	6	9	19	6	46	14	3	4	1	6	47	3	35	1	8	5	1	2	2	8	1	1	2	3	2	2	2	1	3	47	0.220397	45.6266	10.0401	1.43399		38	55	41	61	-202.327
53A6	1aki	4	39	4	21	6	8	20	7	45	13	2	3	1	7	49	3	35	1	7	6	1	2	3	8	1	1	2	2	2	2	1	1	3	49	0.189507	45.3765	10.3082	1.43863		38	53	41	59	-202.306
53A6	1amm	4	4	5	28	12	57	25	5	16	59	5	8	4	9	65	2	5	6	22	36	2	2	2	10	1	4	2	2	5	2	4	2	2	65	0.209417	56.1748	14.9199	1.70855		62	74	66	81	-171.446
53A6	1amm	4	4	0	32	11	54	24	6	16	57	5	8	4	10	66	2	5	5	22	33	2	3	3	11	0	4	1	3	5	2	4	2	3	66	0.19072	56.1907	14.7839	1.74037		59	71	63	78	-171.463
53A6	1amm	4	8	0	29	11	55	20	5	19	59	5	8	3	7	65	2	7	6	22	36	2	2	2	11	1	3	1	3	4	1	3	2	3	65	0.150641	56.1596	15.4686	1.71769		63	71	66	77	-171.484
53A6	1bta	3	40	2	9	2	16	7	3	38	14	1	3	1	3	25	2	35	1	5	9	1	2	1	3	1	1	1	2	1	1	1	1	1	25	0.148718	32.6958	8.6603	1.24008		26	47	37	51	-309.509	3
53A6	1bta	3	41	2	9	1	16	7	3	39	14	1	2	1	3	25	2	36	2	5	9	1	2	1	3	1	0	1	2	1	1	1	1	1	25	0.127952	31.5259	9.08424	1.23524		26	49	39	53	-309.55
53A6	1bta	3	38	2	8	2	16	9	3	36	14	1	2	1	4	25	2	33	1	6	9	1	3	1	3	1	0	1	2	1	1	1	1	1	25	0.169067	32.991	8.7312	1.24701		25	47	36	51	-309.5
53A6	1d3z	3	7	0	8	3	20	14	3	15	19	1	4	1	4	28	2	10	1	9	9	1	3	1	5	1	1	1	3	1	1	1	1	1	28	0.253521	35.3773	4.79019	1.20635	0.084	24	30	25	34	-479.199	1.7
53A6	1d3z	3	11	0	6	2	24	16	2	17	21	1	4	1	3	25	2	13	1	10	11	1	2	1	4	1	1	1	3	1	1	1	1	1	25	0.136153	34.5333	5.16926	1.18968		29	35	31	38	-479.293
53A6	1d3z	3	11	0	7	2	21	13	3	18	20	1	4	1	4	24	2	14	1	9	10	1	2	1	4	1	1	1	3	1	1	1	1	1	24	0.157467	34.5359	4.69458	1.19836		29	34	31	38	-479.213
53A6	1e8l	2	43	6	12	7	9	21	6	47	13	2	2	1	7	49	2	36	2	7	6	1	2	4	8	1	1	3	1	2	1	1	1	3	49	0.264675	46.8439	10.2943	1.44578	0.01	23	54	31	60	-223.611	1.7
53A6	1e8l	2	45	2	22	3	8	20	7	47	13	3	3	1	7	46	3	39	2	8	5	1	2	3	7	1	1	2	2	3	2	2	1	3	46	0.183521	43.669	11.5695	1.43353		24	54	31	61	-223.694
53A6	1e8l	2	37	2	18	4	9	23	7	43	13	2	4	1	7	49	3	32	2	6	6	1	2	3	9	1	1	2	3	3	2	2	1	3	49	0.221392	45.6268	9.5543	1.43113		23	50	29	56	-223.658
53A6	1ew4	2	27	2	10	2	37	15	3	32	28	1	3	1	5	32	2	26	2	9	19	1	3	1	5	1	1	2	2	2	1	1	1	1	32	0.154144	39.8705	7.5977	1.37359		46	54	48	58	-232.106
53A6	1ew4	3	24	2	20	2	29	8	2	27	25	1	4	1	4	40	1	22	1	10	15	1	3	1	4	1	0	1	3	1	1	1	1	1	40	0.233357	41.1105	8.20171	1.4027		38	45	39	50	-232.085
53A6	1ew4	2	29	1	10	2	36	13	3	28	28	1	3	1	5	36	1	25	1	10	18	1	3	1	3	1	1	1	3	2	1	1	1	1	36	0.19598	42.899	8.34629	1.42299		46	53	47	57	-232.05
53A6	1faz	2	69	2	16	0	0	5	4	63	11	1	3	1	3	34	2	59	2	8	3	1	2	1	3	1	0	1	2	1	2	1	1	2	34	0.319936	38.7099	15.2111	1.50025		47	59	51	64	-201.738
53A6	1faz	2	69	0	19	0	0	5	5	66	8	1	3	1	2	36	3	60	1	5	3	1	2	1	5	1	0	2	2	1	1	1	1	2	36	0.29462	40.0117	17.1655	1.4625		46	57	49	62	-201.725
53A6	1faz	3	73	2	14	0	0	5	4	68	8	1	4	1	2	32	3	64	2	5	3	1	2	1	3	1	0	2	3	1	1	1	1	2	32	0.316433	39.8482	16.6514	1.49554		49	62	53	67	-201.768
53A6	1fl0	3	8	0	26	8	52	23	6	19	51	4	11	1	11	58	2	10	2	35	16	1	4	4	9	1	1	1	10	3	2	2	2	2	58	0.220058	55.6216	11.8984	1.55063		46	65	49	72	-211.1
53A6	1fl0	3	4	0	31	6	50	22	6	13	49	3	12	1	10	68	2	5	2	30	18	1	4	4	8	1	1	1	10	3	2	2	2	3	68	0.245944	53.9187	11.4081	1.51978		44	61	46	68	-211.076
53A6	1fl0	3	6	0	26	6	47	22	5	18	51	3	14	1	12	58	2	9	2	31	20	1	6	4	7	1	1	2	13	2	2	2	2	2	58	0.316252	56.5834	11.4153	1.57957		44	56	47	62	-211.057
53A6	1it5	2	69	5	16	0	0	5	5	63	7	1	4	1	3	37	3	58	1	5	3	1	2	1	4	1	0	2	3	1	2	1	1	2	37	0.310211	38.6693	16.1775	1.465		45	55	49	61	-199.939
53A6	1it5	2	69	4	16	0	0	7	5	64	7	1	4	1	2	37	2	59	2	5	2	1	2	1	4	1	1	2	3	1	2	1	1	2	37	0.226779	39.3277	15.5452	1.44507		43	58	48	63	-199.937
53A6	1it5	2	65	2	17	2	4	5	5	62	9	1	6	1	3	34	3	57	2	6	3	1	2	1	3	1	0	2	4	1	1	1	1	2	34	0.384627	40.7609	15.6397	1.4693		42	57	46	62	-199.923
53A6	1mjc	3	4	0	9	3	28	8	2	7	26	1	3	1	4	25	1	3	1	10	14	2	2	1	4	1	0	1	2	1	1	1	1	1	25	0.140124	26.9391	8.23937	1.11138		24	27	25	30	-299.914
53A6	1mjc	3	4	0	7	2	31	12	2	7	28	2	2	1	3	24	1	3	1	10	16	2	2	1	4	1	1	1	2	1	1	1	1	1	24	0.106874	28.7338	6.53371	1.10416		24	29	25	32	-299.929
53A6	1mjc	3	4	0	13	3	26	9	2	7	24	2	4	1	3	25	1	3	1	10	13	2	2	1	3	1	1	1	3	1	1	1	1	1	25	0.1586	27.1414	7.8287	1.10358		23	28	25	30	-299.848
53A6	1mvg	2	14	0	12	2	69	10	2	16	49	2	5	1	7	42	1	12	1	17	31	1	4	2	3	1	1	1	4	2	1	1	1	1	42	0.189891	44.3604	9.29468	1.38375	0.004	48	68	55	74	-221.739	1.7
53A6	1mvg	1	15	2	10	2	70	12	2	17	46	2	4	1	10	41	1	14	1	19	27	1	7	2	3	1	1	1	4	2	1	1	1	1	41	0.237137	45.551	9.72094	1.39272		50	68	57	74	-221.726
53A6	1mvg	2	14	0	13	1	64	12	2	14	47	2	4	1	7	47	1	11	1	17	30	1	5	1	2	1	1	1	4	1	1	1	1	1	47	0.193392	45.3077	9.43177	1.39415		45	62	51	68	-221.741
53A6	1ng6	4	110	1	8	0	0	8	6	103	5	1	3	1	4	24	4	98	1	3	2	1	1	2	5	1	0	1	2	2	2	1	1	1	24	0.123828	60.9082	15.091	1.90269		86	93	90	100	-288.913
53A6	1ng6	3	107	1	8	0	4	8	5	101	8	1	2	1	3	26	3	94	1	4	3	1	2	1	6	1	0	1	1	2	2	1	1	2	26	0.179336	59.7277	14.7754	1.8117		80	88	84	95	-288.946
53A6	1ng6	4	110	1	6	0	4	8	7	103	5	1	2	1	4	24	4	98	1	3	2	1	2	1	5	1	0	1	1	2	2	1	1	2	24	0.12126	59.7344	15.1774	1.82343		86	93	90	101	-288.921
53A6	1pgb	2	15	1	5	2	23	5	2	17	18	1	1	1	3	13	1	14	1	3	14	1	1	1	3	1	1	1	1	1	1	0	1	1	13	0.0860274	23.9606	6.95847	1.06408		29	31	30	33	-282.424
53A6	1pgb	2	15	1	5	2	24	5	2	17	17	1	1	0	3	14	1	14	1	3	14	2	1	1	2	0	0	1	1	1	1	0	1	1	14	0.0902341	23.9527	6.82443	1.05983		29	30	30	32	-282.453
53A6	1pgb	3	11	2	7	2	23	6	2	14	17	1	1	1	3	17	1	11	1	5	12	1	2	1	3	1	0	1	1	1	1	1	1	1	17	0.156967	25.1908	7.05907	1.08674		25	27	26	29	-282.48
53A6	1qk8	3	29	4	29	2	30	12	4	39	28	2	6	1	6	54	2	29	2	14	14	1	4	2	8	1	0	2	4	1	1	1	2	2	54	0.245864	49.0539	11.2712	1.45573		41	54	43	60	-193.663
53A6	1qk8	3	38	2	24	2	29	12	5	45	26	2	6	1	7	50	2	36	2	12	13	1	5	2	7	1	0	2	4	1	2	1	2	2	50	0.295532	48.8961	9.48593	1.4217		43	60	46	67	-193.604
53A6	1qk8	4	26	5	24	3	28	18	6	37	27	2	6	1	9	55	2	28	2	15	11	1	6	2	7	1	0	2	4	2	2	1	2	3	55	0.221945	51.1506	10.2224	1.44455		42	55	45	62	-193.638
53A6	1qqv	3	25	1	12	1	2	5	2	27	8	2	4	1	3	20	2	20	1	6	2	1	2	1	6	1	0	2	4	1	1	1	1	1	20	0.687582	27.1819	10.5644	1.2026	0.015	7	21	11	23	-307.523	2
53A6	1qqv	4	28	1	11	1	2	4	3	29	8	1	4	1	3	17	2	23	1	6	2	1	2	1	5	1	0	1	4	1	1	1	1	1	17	0.195508	28.8652	9.43581	1.1763		11	24	16	27	-307.521
53A6	1qqv	4	23	3	14	1	2	4	3	28	5	1	4	0	3	20	2	21	1	3	2	1	1	1	6	0	0	2	4	2	1	1	1	1	20	0.39331	26.6259	10.7944	1.15646		9	25	13	28	-307.509
53A6	1shg	3	0	0	6	4	22	6	2	5	24	2	2	1	2	19	1	2	1	12	12	1	1	1	3	1	0	1	1	1	1	1	1	1	19	0.0808143	26.1645	6.75803	1.05603		24	25	25	26	-301.059
53A6	1shg	3	0	0	6	4	22	6	2	5	24	2	2	1	2	19	1	2	2	12	12	1	2	1	3	1	0	1	2	1	1	1	1	1	19	0.114142	26.4898	6.81518	1.06029		23	24	25	26	-301.026
53A6	1shg	3	0	0	7	3	22	5	2	5	25	2	2	1	2	18	1	2	1	13	11	1	1	1	3	1	0	1	1	1	1	1	1	1	18	0.11405	26.8833	7.0405	1.06447		21	23	23	25	-301.014
53A6	1t2i	3	11	2	22	2	23	8	3	15	25	2	7	0	4	37	2	11	2	15	10	1	3	1	5	0	0	1	6	1	1	1	1	2	37	0.193139	31.5824	12.6346	1.29491		25	33	27	36	-262.126
53A6	1t2i	3	11	1	21	2	21	8	3	15	25	2	8	1	4	36	2	11	2	16	9	1	3	1	4	0	1	1	7	1	1	2	1	2	36	0.189775	30.957	12.5762	1.29037		24	32	26	35	-262.155
53A6	1t2i	3	10	1	25	3	22	8	3	16	24	2	7	1	3	39	1	10	2	13	10	1	3	1	6	1	0	1	6	1	1	1	1	1	39	0.193065	32.6578	11.4876	1.28281		24	34	26	38	-262.159
53A6	1tua	7	68	2	21	2	35	27	11	72	30	2	4	1	7	61	4	62	2	11	18	1	3	2	9	1	1	2	2	3	3	1	2	4	61	0.948939	68.813	17.0317	1.9113		73	90	77	98	-279.093
53A6	1tua	7	83	4	13	2	33	23	11	81	31	2	4	1	7	52	5	71	2	12	18	1	3	2	7	1	1	3	3	4	3	1	1	3	52	0.846878	64.7006	18.7042	1.89415		80	96	83	104	-279.159
53A6	1tua	7	85	3	13	2	33	23	8	85	31	2	2	1	7	52	5	75	1	12	19	1	2	2	8	1	1	2	2	4	2	1	1	2	52	0.363698	68.0572	16.9783	1.85905		85	100	89	109	-279.189
53A6	1tvq	2	13	0	9	2	67	13	2	12	50	3	3	1	6	46	1	10	1	18	32	1	4	2	2	1	1	1	2	1	1	2	2	1	46	0.211134	45.923	9.18991	1.40581	0.003	58	63	62	68	-233.936	1.8
53A6	1tvq	2	11	0	12	1	74	13	2	13	49	3	4	1	7	44	1	9	1	16	33	1	4	2	3	1	1	2	4	1	1	1	2	1	44	0.220702	45.806	9.05805	1.38906		60	67	64	72	-233.934
53A6	1tvq	2	15	1	9	1	72	13	2	15	51	2	3	1	6	42	1	13	1	18	33	1	4	2	2	1	1	1	2	1	1	1	1	1	42	0.172313	45.3777	8.67107	1.38589		62	70	66	76	-233.95
53A6	1ubi	2	7	0	11	2	20	13	3	14	21	1	5	1	4	27	2	9	1	11	9	1	2	2	4	1	1	1	4	1	1	1	1	1	27	0.229537	34.2935	4.58443	1.17085	0.071	22	28	25	32	-308.403	1.4
53A6	1ubi	3	14	2	10	3	22	10	2	17	18	1	5	1	3	28	2	13	1	9	9	1	3	1	4	1	1	1	4	1	1	1	1	1	28	0.164592	32.6892	4.99866	1.16154		27	33	29	37	-308.457
53A6	1ubi	3	9	0	7	2	23	15	3	17	18	1	3	1	5	26	2	13	1	9	9	1	3	2	4	1	1	1	3	1	1	1	1	1	26	0.123191	33.7032	5.77448	1.18766		26	32	29	36	-308.467
53A6	1ucs	7	4	0	9	5	11	7	4	9	18	4	6	0	3	17	2	6	1	14	4	1	2	2	3	0	0	1	6	2	1	3	2	1	17	0.0860632	22.287	9.98333	1.06795		22	25	24	28	-313.115
53A6	1ucs	4	4	0	12	5	9	6	2	8	16	2	8	0	3	21	2	6	1	12	5	1	2	1	3	0	0	1	7	1	1	2	1	1	21	0.162225	23.0518	10.4873	1.07803		17	22	19	25	-313.136
53A6	1ucs	6	4	0	8	5	11	9	4	9	19	4	7	0	3	16	2	6	1	14	5	1	2	1	3	0	0	1	6	2	1	2	2	1	16	0.0775176	23.0473	9.91981	1.0766		22	25	25	28	-313.117
53A6	1ulr	1	23	1	7	2	30	6	2	23	20	1	2	1	5	33	1	20	1	6	14	1	3	2	3	1	1	1	1	2	1	0	1	1	33	0.166677	31.0113	10.8745	1.23257		43	49	44	53	-280.74
53A6	1ulr	1	24	1	10	2	33	3	2	23	21	1	2	1	5	32	1	20	1	5	15	1	3	2	3	1	0	1	2	1	1	1	1	1	32	0.158807	31.3158	10.2435	1.21863		40	46	41	50	-280.814
53A6	1ulr	1	25	1	9	1	30	4	2	25	21	1	2	1	4	31	1	22	1	6	15	1	2	2	3	1	1	1	1	2	1	1	1	1	31	0.119084	31.1361	11.2224	1.2188		44	47	45	50	-280.829
53A6	1uxz	3	4	0	24	3	66	5	2	6	53	2	6	1	6	56	1	1	2	19	32	2	4	1	4	1	1	1	3	2	1	1	1	2	56	0.112773	37.1548	9.56075	1.35918		52	58	55	63	-192.713
53A6	1uxz	3	0	0	25	3	63	6	2	6	52	2	4	1	6	57	1	2	2	18	32	2	4	1	4	1	1	1	2	2	1	1	1	2	57	0.120528	38.7554	9.20956	1.37431		53	57	56	62	-192.772
53A6	1uxz	3	0	0	21	4	63	7	2	6	52	2	4	1	7	56	1	2	2	19	31	2	4	2	4	1	1	1	3	2	1	1	1	1	56	0.12127	38.2929	9.3638	1.35574		53	58	56	63	-192.761
53A6	1yu5	2	30	1	13	0	0	3	2	29	5	1	4	0	2	22	2	23	1	4	2	1	1	1	5	0	0	1	3	1	1	1	1	1	22	0.366264	29.4496	10.7331	1.2544		14	22	17	25	-305.788	2
53A6	1yu5	3	28	2	9	3	4	4	3	29	8	2	3	1	2	18	2	23	1	5	2	1	2	1	6	1	0	1	2	1	1	1	1	1	18	0.706156	30.9852	11.7011	1.36332		15	23	17	26	-305.698
53A6	1yu5	3	30	2	10	0	0	5	2	29	6	1	5	1	2	20	2	24	1	4	2	1	1	1	4	1	1	2	5	1	1	1	1	1	20	0.26493	28.935	9.93749	1.18001		15	26	17	30	-305.788
53A6	1zlm	3	0	0	7	4	22	6	2	6	23	2	3	1	3	18	1	2	2	12	10	1	2	1	4	1	1	1	2	1	1	1	1	1	18	0.078063	25.6804	7.44413	1.05577		24	25	25	27	-291.735
53A6	1zlm	3	0	0	7	4	22	6	2	5	23	2	3	1	2	19	1	2	2	12	10	1	2	1	4	0	1	1	2	1	1	1	1	1	19	0.0794516	25.9078	7.38997	1.05569		24	25	25	27	-291.767
53A6	1zlm	3	0	0	7	4	22	6	2	6	23	2	3	1	3	18	1	2	2	12	10	1	2	1	4	0	1	1	2	1	1	1	1	1	18	0.0771862	25.8121	7.50869	1.05649		24	25	25	27	-291.705
53A6	1zvg	1	10	1	12	2	15	6	2	13	20	1	4	1	4	20	1	10	1	13	6	2	2	2	3	1	0	1	3	2	1	1	1	1	20	0.0983737	25.4352	8.72969	1.11911		20	23	21	26	-298.909
53A6	1zvg	1	10	1	13	2	14	5	2	12	19	2	4	1	3	22	1	9	1	13	5	2	2	1	3	1	0	1	3	1	1	1	1	1	22	0.0977168	25.8577	8.86837	1.11639		18	22	20	24	-298.888
53A6	1zvg	1	10	0	14	3	14	6	2	12	20	1	3	1	3	22	2	9	1	14	4	2	2	1	3	1	0	1	2	2	1	1	1	1	22	0.102313	25.9697	8.83819	1.11675		19	21	20	23	-298.884
53A6	2cwr	3	0	0	16	3	53	3	1	3	42	2	4	1	4	40	1	1	1	14	26	2	3	1	3	1	1	1	3	1	1	1	1	1	40	0.234303	31.8728	11.7958	1.32304	0.016	40	45	41	49	-247.925
53A6	2cwr	3	0	0	15	2	52	4	1	3	41	2	4	1	4	41	1	1	2	14	25	2	4	1	2	1	1	1	3	1	1	1	1	1	41	0.217368	32.2795	10.9126	1.32244		39	42	41	46	-247.877
53A6	2cwr	3	0	0	14	2	54	6	1	3	40	2	4	1	5	41	1	1	1	14	24	2	4	2	2	1	1	1	3	1	1	1	1	1	41	0.10419	32.2129	10.1555	1.299		42	44	44	48	-247.877
53A6	2czn	3	0	0	16	2	52	6	1	3	42	2	5	1	6	42	1	1	2	16	25	2	4	2	2	1	1	1	4	1	1	1	1	1	42	0.171738	36.2489	11.413	1.35612	0.011	29	43	39	46	-256.216
53A6	2czn	3	0	0	17	1	53	7	1	2	43	2	5	1	7	42	1	1	2	15	27	2	4	2	2	1	1	1	3	1	1	1	1	1	42	0.175762	35.0436	11.2066	1.35235		30	45	40	49	-256.249
53A6	2czn	3	0	0	15	2	55	6	1	3	42	2	6	1	6	42	1	1	2	15	25	2	4	2	2	1	1	1	5	1	1	1	1	1	42	0.199948	36.9289	10.6615	1.37869		29	45	39	49	-256.199
53A6	2gb1	3	14	2	5	2	23	5	2	17	18	1	1	1	3	14	1	14	1	3	14	1	1	1	3	1	0	1	1	1	1	0	1	1	14	0.132879	23.809	6.97843	1.06442		19	30	20	32	-298.06
53A6	2gb1	2	14	1	5	2	23	5	2	17	17	1	1	1	3	14	1	14	1	4	12	1	1	2	2	1	0	1	1	1	1	0	1	1	14	0.151494	25.493	6.35237	1.07644		18	29	20	32	-298.065
53A6	2gb1	2	10	0	8	2	23	4	2	13	17	1	1	1	3	18	1	10	1	5	11	1	2	1	3	1	0	1	1	1	1	0	1	1	18	0.22044	24.7125	7.0378	1.07243		16	25	17	27	-298.045
53A6	2gkt	2	10	2	10	2	7	3	2	12	11	1	2	1	2	20	1	9	1	6	4	1	1	1	3	1	0	2	1	1	1	1	1	1	20	0.13458	20.295	8.74588	1.02021		15	18	16	21	-305.582
53A6	2gkt	2	10	0	7	3	7	6	2	11	11	1	2	0	2	21	1	8	1	7	4	1	2	1	2	0	0	1	1	1	1	1	1	1	21	0.126899	21.0407	8.72749	1.04454		14	18	15	21	-305.575
53A6	2gkt	2	10	0	8	3	6	5	2	10	10	1	2	1	2	22	1	8	1	6	4	1	2	1	2	0	1	1	2	1	1	1	1	1	22	0.173887	21.732	8.41893	1.0637		13	17	14	19	-305.552
53A6	2ovn	2	7	7	1	0	0	2	1	6	2	1	1	0	1	5	1	5	1	1	1	1	1	1	1	0	0	1	1	0	1	0	1	1	5	0.359835	12.1297	6.44722	0.895998	0.074	3	6	3	6	-772.83	1.3
53A6	2ovn	3	4	5	3	0	0	4	1	3	2	1	1	1	1	8	1	2	1	1	1	1	1	1	1	0	1	1	1	1	1	1	1	1	8	0.466883	10.4134	6.64982	0.803947		1	4	1	4	-772.779
53A6	2ovn	1	6	3	1	0	0	1	1	6	1	1	1	0	1	7	1	5	1	1	1	1	1	1	1	0	0	1	1	0	1	1	1	1	7	0.349	11.4748	5.1938	0.799994		3	6	3	7	-773.039
53A6	2pne	3	0	0	10	4	3	6	1	1	31	1	17	0	2	29	0	0	1	27	3	1	2	1	1	0	0	0	17	1	0	1	1	1	29	0.222053	25.2375	10.8563	1.38269		29	34	30	35	-286.075
53A6	2pne	3	0	0	10	5	2	5	1	1	33	1	18	1	2	25	0	0	1	29	4	1	2	1	1	1	0	1	18	1	0	1	0	1	25	0.206647	24.254	11.1286	1.39048		32	33	34	35	-286.093
53A6	2pne	3	0	0	10	6	2	5	1	1	34	1	18	0	2	23	0	0	1	29	4	1	1	1	1	0	0	1	18	1	0	1	1	1	23	0.218198	24.3001	11.0194	1.39338		34	34	35	36	-286.148
53A6	2ppo	3	9	1	14	3	36	18	2	12	37	2	5	1	4	42	1	9	2	17	19	1	2	1	3	1	0	1	4	1	1	2	1	1	42	0.0975635	43.3932	7.31836	1.34248		45	49	48	54	-246.477
53A6	2ppo	2	8	2	16	3	35	15	2	9	32	3	6	1	6	47	1	6	1	15	16	1	4	1	3	1	0	1	5	2	1	2	1	1	47	0.183924	41.1575	9.39145	1.37707		38	46	40	51	-246.528
53A6	2ppo	2	9	5	13	5	30	17	2	11	36	2	5	1	5	44	1	7	1	18	17	1	4	1	3	1	0	1	4	1	1	2	1	1	44	0.112452	42.0308	7.55316	1.33833		40	45	42	50	-246.509
53A6	3ci2	3	11	0	10	4	10	6	3	16	12	2	4	0	3	23	2	11	1	8	4	1	3	1	4	0	0	1	3	1	1	1	1	1	23	0.118473	23.9895	10.7587	1.11299	0.011	16	25	18	28	-252.538	1.9
53A6	3ci2	2	11	0	10	4	13	5	2	14	13	2	4	0	5	21	1	10	1	8	4	1	4	2	3	0	0	2	4	1	1	2	1	1	21	0.128851	24.7541	10.7259	1.11839		15	23	17	26	-252.455
53A6	3ci2	1	11	0	10	4	13	5	2	14	16	1	5	0	5	19	1	10	1	11	5	1	3	1	3	0	0	2	4	1	1	1	1	1	19	0.123755	24.7862	10.6141	1.12235		15	23	17	26	-252.535
53A6	3e7u	2	9	3	3	2	9	9	2	10	6	1	2	1	2	16	1	9	1	3	2	2	1	1	1	1	1	1	1	1	1	1	1	1	16	0.121913	15.7067	9.32465	0.948552		13	16	14	18	-403.796
53A6	3e7u	2	10	3	4	2	9	7	1	10	6	1	2	1	2	17	1	8	1	2	3	2	1	1	2	1	1	1	1	1	1	1	1	1	17	0.106682	14.851	10.0204	0.953065		10	17	12	20	-403.794
53A6	3e7u	2	10	4	4	3	8	6	1	10	7	1	2	1	2	16	1	8	1	2	4	1	1	1	2	1	1	1	1	1	1	1	1	1	16	0.124544	15.1	10.2536	0.962479		11	17	12	19	-403.804
53A6	3wp5	4	13	1	27	3	121	14	5	23	91	2	7	1	10	86	2	14	3	27	60	5	6	3	9	1	1	1	4	2	1	1	2	2	86	0.173938	65.1947	15.8713	1.67488		100	115	106	125	-178.068
53A6	3wp5	3	13	1	32	3	116	13	4	20	89	2	7	1	10	91	2	13	3	24	59	6	5	4	7	1	1	1	5	2	1	1	2	2	91	0.16985	65.068	13.1195	1.65529		99	112	105	121	-178.062
53A6	3wp5	3	12	1	28	2	123	17	5	21	94	2	7	1	9	88	2	14	3	21	68	5	4	3	7	1	1	1	4	2	1	1	2	2	88	0.188312	64.2896	13.2045	1.65356		100	116	106	124	-178.053
53A6	4lfq	3	8	2	5	1	2	9	2	12	2	1	1	1	2	14	1	8	1	1	1	1	2	1	3	1	0	2	1	1	1	1	1	1	14	0.188069	16.4068	6.63382	0.896487		7	10	8	12	-404.567
53A6	4lfq	3	14	2	2	0	0	4	2	15	2	1	1	0	2	12	1	11	1	1	1	1	1	1	3	0	0	2	1	1	1	0	1	1	12	0.129018	16.5875	6.36385	0.890586		10	14	11	16	-404.53
53A6	4lfq	3	14	2	2	2	3	4	2	16	2	1	1	1	1	11	1	12	1	1	1	1	1	1	3	1	0	2	1	1	1	0	1	1	11	0.121524	16.8277	6.28069	0.898474		10	13	11	15	-404.582
53A6	4mhp	6	109	4	46	6	45	22	11	119	63	3	10	1	13	103	5	101	2	33	30	1	8	2	16	1	1	2	8	3	2	2	2	4	103	0.156106	96.3588	21.7593	1.96324		124	150	131	164	-165.949
53A6	4mhp	8	101	4	48	8	44	18	10	104	60	4	10	1	13	122	5	92	2	30	28	2	9	3	11	1	1	2	8	2	2	2	2	4	122	0.151624	90.4553	22.0029	1.96412		115	139	121	155	-166.03
53A6	4mhp	4	107	4	49	8	42	19	11	113	59	3	10	1	14	114	5	99	3	26	31	2	7	4	14	1	0	2	7	2	2	1	2	4	114	0.191909	95.3083	21.2675	1.98228		118	142	124	157	-166.032
54A7	1a19	3	41	3	9	1	15	9	5	41	13	1	4	0	5	18	2	38	2	5	7	1	2	1	4	0	0	1	3	2	1	1	1	2	18	0.103426	31.1299	8.64491	1.22775		33	50	39	54	-224.795	2.4
54A7	1a19	2	40	2	8	1	14	11	6	40	11	1	4	1	7	17	3	36	1	5	6	1	3	1	4	0	1	1	4	3	2	1	1	2	17	0.12946	31.4923	8.42052	1.22971		30	47	36	53	-224.796
54A7	1a19	2	42	2	6	1	15	11	6	42	12	1	4	1	5	16	3	38	2	5	7	1	2	1	4	0	1	1	3	2	2	1	1	2	16	0.0927832	31.3078	8.19222	1.22517		33	50	39	56	-224.835
54A7	1aey	3	0	0	7	4	22	6	3	6	23	2	4	1	2	16	2	2	2	13	9	2	2	1	4	1	0	1	2	1	1	1	1	1	16	0.101457	26.8218	6.91256	1.06214		20	25	24	27	-278.353
54A7	1aey	3	0	0	7	4	22	6	3	6	22	2	4	1	3	15	2	2	2	13	9	2	2	1	5	0	1	1	3	1	1	1	1	1	15	0.124239	26.8229	7.32301	1.0687		21	25	25	27	-278.339
54A7	1aey	3	0	0	7	4	22	6	2	6	22	2	4	1	2	17	1	2	2	12	9	2	2	1	4	1	0	1	3	1	1	1	1	1	17	0.109238	27.1427	6.99807	1.06445		21	25	25	27	-278.322
54A7	1afi	2	21	1	7	2	15	9	3	25	16	2	4	0	4	16	2	20	1	8	6	2	2	1	4	0	0	1	3	2	1	1	1	1	16	0.175657	27.7953	7.95279	1.14058	0.016	16	33	25	36	-459.334
54A7	1afi	4	19	0	6	1	18	9	5	22	12	1	7	1	4	17	3	19	2	7	5	1	3	1	3	1	0	1	6	1	2	1	1	1	17	0.192541	26.7436	9.90492	1.14023		14	34	24	38	-459.345
54A7	1afi	2	22	2	6	1	19	10	4	24	16	1	4	1	4	16	2	21	2	9	7	2	3	1	3	1	1	1	3	1	1	1	1	2	16	0.212458	27.4322	7.85946	1.13785		15	34	25	38	-459.27
54A7	1aki	7	40	4	17	5	7	26	13	52	9	4	4	3	10	32	6	40	1	6	3	1	2	2	10	1	2	2	4	6	3	3	1	4	32	0.167861	44.0678	10.8839	1.42078	0.011	43	59	47	65	-201.633	1.7
54A7	1aki	6	43	2	17	5	8	24	12	50	10	4	5	2	10	33	5	40	1	7	3	1	2	3	10	1	2	2	4	6	3	4	1	3	33	0.174508	44.5792	9.39852	1.41862		43	59	47	66	-201.6
54A7	1aki	4	45	4	15	6	8	25	11	52	10	3	5	1	8	35	5	41	2	8	2	1	1	2	10	1	1	2	4	5	3	3	1	3	35	0.193121	44.7464	10.638	1.42266		41	59	46	65	-201.667
54A7	1amm	4	8	1	32	10	55	20	6	22	55	5	13	4	10	56	3	8	9	25	26	5	3	2	13	0	4	1	4	7	2	4	2	2	56	0.208856	55.1853	14.8625	1.71386		63	74	67	81	-170.931
54A7	1amm	5	6	1	30	9	53	22	7	20	56	5	14	4	10	55	3	7	10	26	25	5	2	2	13	0	4	1	4	8	2	4	1	2	55	0.218238	55.5684	15.1171	1.71032		63	71	67	78	-170.916
54A7	1amm	5	4	0	32	10	55	23	7	18	56	5	16	4	9	56	3	6	10	25	26	5	2	2	12	0	4	1	6	6	2	4	1	3	56	0.16218	54.5781	16.2887	1.73262		61	71	66	79	-170.929
54A7	1bta	3	31	2	10	2	15	14	7	35	10	2	6	1	5	21	3	30	2	5	5	1	3	1	4	1	0	1	5	2	2	2	1	3	21	0.259382	32.4864	8.95181	1.24296		25	44	37	49	-261.116	2.6
54A7	1bta	3	42	2	8	1	15	9	4	41	12	1	4	1	5	19	2	38	2	5	7	1	3	1	4	1	0	1	3	2	1	1	1	1	19	0.126256	31.6865	8.39711	1.22909		26	50	39	54	-261.175
54A7	1bta	3	42	3	9	1	14	8	5	41	11	1	4	0	5	19	2	37	1	5	6	1	3	1	4	0	0	1	3	2	2	1	1	1	19	0.139641	31.113	8.68823	1.22404		26	48	38	53	-261.163
54A7	1d3z	3	8	0	6	2	22	17	5	18	20	1	8	1	7	15	3	12	1	11	8	1	3	1	5	0	1	1	7	4	2	1	1	1	15	0.137532	32.8127	6.24861	1.18999	0.086	28	34	30	37	-269.652	1.7
54A7	1d3z	3	12	3	8	2	20	13	3	20	19	1	6	1	6	18	2	14	1	12	7	1	3	1	5	0	1	1	6	3	1	1	1	1	18	0.139904	34.1966	5.59574	1.19327		27	32	28	36	-269.684
54A7	1d3z	3	11	0	7	2	22	16	4	19	18	1	7	1	7	16	3	14	1	10	7	1	3	1	5	0	1	1	6	4	1	1	1	1	16	0.135905	33.9651	5.28785	1.18842		30	34	32	38	-269.685
54A7	1e8l	4	40	3	20	5	6	27	10	48	10	3	6	2	9	38	5	36	2	7	2	1	3	2	10	1	2	2	4	4	3	3	1	3	38	0.194049	44.5783	9.62171	1.41422	0.009	24	54	29	61	-224.783	1.7
54A7	1e8l	6	44	2	19	5	8	22	12	50	9	4	6	1	9	35	5	40	2	6	3	1	2	3	9	1	1	2	4	5	3	3	1	4	35	0.203566	44.921	10.6351	1.45133		25	58	32	65	-224.814
54A7	1e8l	3	40	4	18	5	6	29	10	47	9	4	6	1	9	40	4	37	2	7	2	1	2	2	8	1	1	3	5	4	2	3	1	4	40	0.273208	44.4497	9.94854	1.41272		23	55	28	62	-224.727
54A7	1ew4	2	33	1	14	1	33	9	2	38	27	1	4	1	6	25	2	33	2	10	15	3	3	1	5	1	1	1	2	3	1	1	1	1	25	0.112934	40.4961	6.93255	1.35294		51	55	52	60	-231.02
54A7	1ew4	3	32	0	14	1	33	10	3	37	26	1	3	1	6	26	2	32	2	9	16	2	3	1	5	1	1	1	2	3	1	1	1	1	26	0.106333	39.9941	6.67212	1.34566		52	56	53	61	-231.002
54A7	1ew4	2	33	2	12	1	32	11	3	39	26	1	3	1	6	24	2	34	2	9	16	2	3	1	6	1	1	1	2	3	1	1	1	1	24	0.109913	40.4415	6.34592	1.34602		52	58	54	63	-231.034
54A7	1faz	3	76	5	12	0	0	9	9	73	4	2	5	1	3	23	5	70	1	4	1	1	2	1	3	1	1	2	4	2	2	2	1	3	23	0.213457	37.572	16.5504	1.46687		52	67	55	73	-201.121
54A7	1faz	3	74	0	12	0	0	7	9	72	6	1	6	1	2	23	5	67	2	4	2	1	2	1	5	1	0	1	5	2	2	1	1	3	23	0.234096	39.7015	15.9445	1.467		50	62	54	67	-201.134
54A7	1faz	4	74	1	10	0	0	7	9	75	4	1	5	1	2	24	4	70	2	4	1	1	1	1	5	1	1	1	3	2	2	1	1	2	24	0.266659	38.2213	15.532	1.46689		50	63	54	69	-201.113
54A7	1fl0	4	12	0	24	6	50	23	9	21	48	6	19	1	13	44	4	13	3	34	12	2	6	2	8	1	1	1	16	5	2	4	2	2	44	0.203882	56.2095	9.83091	1.52244		49	67	52	74	-215.17
54A7	1fl0	6	8	0	25	7	46	22	10	20	50	5	18	1	14	43	4	10	3	35	13	2	6	2	9	1	1	1	15	5	3	4	2	3	43	0.18124	54.4451	11.2021	1.53601		47	63	51	70	-215.149
54A7	1fl0	5	4	0	24	6	53	25	9	15	53	5	21	1	12	46	3	8	3	37	14	3	5	2	7	1	1	1	18	5	3	4	2	3	46	0.218503	56.9378	12.1356	1.54974		49	66	52	73	-215.187
54A7	1it5	5	79	0	10	0	0	6	8	76	4	1	5	1	3	21	4	73	1	4	1	1	2	1	3	1	1	1	4	1	2	1	1	3	21	0.268007	38.654	16.0947	1.47854		51	67	55	73	-198.933
54A7	1it5	4	73	2	14	0	0	7	9	72	5	1	5	1	2	26	5	66	2	4	1	1	2	1	5	1	0	1	4	1	2	1	1	3	26	0.294876	38.3249	16.6847	1.4781		42	62	47	68	-198.941
54A7	1it5	3	82	2	10	0	0	6	10	75	4	1	4	1	3	22	5	72	1	3	1	1	1	1	3	1	0	1	3	2	2	1	1	3	22	0.24582	39.5076	14.7384	1.47217		46	66	51	72	-198.884
54A7	1mjc	3	0	0	10	4	28	8	2	7	25	2	8	1	5	18	1	3	2	14	9	2	1	1	3	1	1	1	6	3	1	2	1	1	18	0.0681796	27.3573	8.56181	1.10723		29	31	30	34	-298.557
54A7	1mjc	3	0	0	11	3	29	7	2	8	25	1	7	1	4	19	2	4	2	14	9	2	1	1	4	1	0	1	4	3	1	1	1	1	19	0.0733445	26.7529	8.50207	1.1017		29	32	30	34	-298.525
54A7	1mjc	3	0	0	11	4	28	7	2	8	24	1	7	1	5	19	1	4	2	13	9	3	1	1	4	1	1	1	5	3	1	1	1	1	19	0.0800849	27.1065	8.63326	1.10691		29	31	30	34	-298.546
54A7	1mvg	2	16	2	10	1	65	12	2	17	43	2	6	1	11	38	1	15	2	21	20	2	6	2	3	1	1	1	4	3	1	2	1	1	38	0.200941	45.4576	9.34966	1.38993	0.002	45	66	53	75	-223.976	1.5
54A7	1mvg	2	16	0	12	1	66	12	2	17	49	2	9	2	9	33	2	14	3	18	28	3	6	2	3	1	1	1	6	2	1	2	1	1	33	0.148954	44.5608	9.48241	1.393		48	67	55	74	-224.053
54A7	1mvg	2	15	0	14	2	61	9	2	16	40	3	11	1	9	40	1	13	2	18	20	2	7	1	4	1	1	1	9	1	1	2	1	1	40	0.346265	44.1558	10.5055	1.40718		42	63	49	71	-223.99
54A7	1ng6	3	112	1	5	0	0	11	9	107	4	1	4	0	6	16	5	101	2	3	1	1	1	1	5	0	0	1	3	4	2	1	1	2	16	0.150292	60.5575	14.9267	1.9401		89	97	93	106	-288.347
54A7	1ng6	4	111	1	7	0	0	9	8	107	3	1	4	1	6	16	5	101	2	3	1	1	2	1	6	0	1	1	3	4	2	1	1	2	16	0.110444	60.9327	14.9979	1.89957		88	97	93	105	-288.319
54A7	1ng6	3	111	1	6	0	0	10	9	107	3	1	5	0	6	15	5	101	2	3	1	1	1	1	6	0	0	1	4	5	2	1	1	1	15	0.142557	60.8779	14.7336	1.93224		88	96	92	104	-288.329
54A7	1pgb	2	15	1	4	2	24	6	2	17	17	1	1	1	3	13	2	15	1	5	11	2	2	1	2	1	0	1	1	2	1	0	1	1	13	0.113728	23.7074	6.23751	1.05082		29	31	30	33	-279.701
54A7	1pgb	3	14	2	5	2	19	6	2	17	14	1	2	1	4	15	1	14	1	4	8	2	2	1	2	1	0	1	1	2	1	0	1	1	15	0.153443	25.2579	6.92597	1.07762		25	29	27	32	-279.739
54A7	1pgb	3	14	2	5	2	22	5	2	18	18	1	1	1	4	11	2	15	1	5	10	3	2	2	3	1	0	1	1	2	1	1	1	1	11	0.110496	24.8513	6.36246	1.07056		28	30	30	32	-279.787
54A7	1qk8	4	40	1	21	3	27	21	10	55	24	1	13	1	6	31	5	43	3	15	8	1	4	1	11	1	0	1	11	2	2	1	1	3	31	0.146301	48.3096	9.16742	1.41882		48	63	52	69	-192.841
54A7	1qk8	5	40	1	18	3	29	20	9	53	26	1	8	1	6	36	5	43	3	14	10	2	3	2	10	1	0	2	5	3	2	1	1	3	36	0.152704	48.7655	9.77616	1.42914		53	67	57	73	-192.877
54A7	1qk8	8	41	4	16	2	29	19	14	51	27	1	8	1	7	30	7	40	3	14	10	2	3	1	10	1	1	2	6	4	4	1	1	4	30	0.146752	50.1713	9.72155	1.42243		55	66	58	73	-192.85
54A7	1qqv	2	30	3	11	0	0	7	4	34	3	1	7	0	1	15	2	26	1	3	1	1	1	1	7	0	0	1	6	1	2	1	1	1	15	0.251708	29.293	8.81967	1.18705	0.01	9	25	12	28	-303.811	2.1
54A7	1qqv	3	28	2	9	1	2	6	5	30	5	1	8	1	1	15	3	24	1	4	1	1	1	1	6	1	0	2	7	1	2	1	1	1	15	0.292259	26.0519	10.367	1.15006		8	28	13	32	-303.778
54A7	1qqv	4	29	1	12	1	2	7	5	32	4	1	6	1	2	15	3	25	1	4	1	1	1	1	7	1	0	1	5	2	2	1	1	1	15	0.213133	26.8589	9.75174	1.16944		10	27	15	30	-303.76
54A7	1shg	3	0	0	7	4	22	5	2	7	21	2	4	1	2	17	1	2	2	12	9	2	2	1	5	1	0	1	2	1	1	1	1	1	17	0.114445	26.2271	6.86533	1.05841		23	24	24	26	-296.693
54A7	1shg	3	0	0	8	3	20	5	2	4	23	1	4	1	3	17	1	2	1	14	8	2	2	1	3	1	1	1	3	1	1	1	1	1	17	0.12411	26.7975	7.07968	1.06597		21	22	22	25	-296.695
54A7	1shg	3	0	0	9	4	19	5	2	4	22	2	4	1	2	18	1	1	3	13	7	1	2	1	3	1	0	1	2	1	1	1	1	1	18	0.103101	26.8026	6.68098	1.0581		20	22	22	25	-296.666
54A7	1t2i	3	11	0	20	2	22	13	5	19	22	3	11	0	4	29	2	12	2	14	8	1	3	1	6	0	0	1	9	2	1	2	1	2	29	0.193797	32.0688	11.0017	1.27908		25	36	28	40	-260.964
54A7	1t2i	3	11	0	17	3	21	14	6	17	21	4	11	1	6	29	2	12	2	14	6	1	3	1	5	0	1	1	10	3	2	3	1	3	29	0.168901	31.53	11.5785	1.2758		28	37	31	41	-261.019
54A7	1t2i	3	11	1	22	2	21	12	4	18	23	3	10	1	5	29	2	12	2	14	8	2	4	1	6	1	0	1	9	1	1	3	1	2	29	0.189636	31.3343	10.8885	1.26806		25	35	27	39	-261.024
54A7	1tua	8	95	1	14	2	32	15	13	98	26	2	7	1	10	30	7	87	2	12	14	1	3	1	11	1	1	1	5	6	3	2	1	2	30	0.218001	65.75	19.1853	1.87476		101	108	105	117	-270.167
54A7	1tua	11	92	2	12	2	32	17	15	92	27	3	7	2	9	31	7	82	1	12	15	1	3	1	9	1	2	1	6	6	4	2	1	4	31	0.450688	67.4846	19.2087	1.91108		96	105	101	114	-270.181
54A7	1tua	9	83	2	16	2	33	20	15	86	27	2	6	1	9	40	7	75	1	12	15	1	3	1	10	1	1	2	5	5	4	2	1	4	40	0.934177	67.2852	22.7217	2.07731		88	99	93	109	-270.1
54A7	1tvq	1	16	0	9	1	66	13	3	19	38	3	7	1	15	38	2	15	2	17	19	2	10	2	4	1	1	1	6	3	1	2	1	1	38	0.211609	46.2901	11.9279	1.42922	0.005	56	65	61	72	-232.944	1.4
54A7	1tvq	2	13	2	11	2	66	12	3	16	39	4	6	1	14	39	2	11	2	18	19	2	10	2	4	1	1	1	5	4	1	3	1	1	39	0.246651	45.8621	12.113	1.44835		57	65	62	73	-232.93
54A7	1tvq	2	12	0	12	1	67	12	3	15	43	2	8	2	10	40	2	11	2	19	21	3	7	1	4	2	1	1	7	2	1	1	1	1	40	0.30462	46.7639	13.9127	1.47394		57	63	62	70	-232.947
54A7	1ubi	3	12	1	9	3	20	13	3	20	16	1	8	0	6	18	2	14	1	10	6	1	3	1	5	0	0	1	8	3	1	1	1	1	18	0.163894	33.3158	6.18362	1.19284	0.068	30	34	33	37	-307.952	1.7
54A7	1ubi	3	10	5	5	2	23	17	4	19	19	1	7	1	7	15	3	14	1	11	8	1	3	1	5	1	1	1	6	4	1	1	1	1	15	0.102259	33.3835	5.67169	1.17976		30	35	33	39	-307.913
54A7	1ubi	3	10	3	5	2	22	17	3	19	19	1	7	1	7	16	3	14	1	11	8	1	3	1	5	0	1	1	6	4	1	1	1	1	16	0.117622	33.6943	5.52313	1.18098		30	35	33	39	-307.878
54A7	1ucs	6	4	0	10	6	10	8	4	9	16	4	10	0	4	14	2	6	1	14	3	1	2	1	4	0	0	1	9	2	1	3	2	1	14	0.0780325	22.7349	9.96724	1.07209		21	26	24	29	-312.442
54A7	1ucs	6	4	0	11	6	10	8	4	10	16	4	10	0	3	14	2	6	1	12	3	1	2	1	4	0	0	1	9	2	1	3	1	2	14	0.0773002	22.6972	9.80232	1.06577		21	26	24	29	-312.421
54A7	1ucs	6	4	0	10	5	10	9	4	9	16	3	10	0	3	14	2	6	1	13	3	1	2	1	4	0	0	1	9	2	1	3	1	1	14	0.0816987	22.4569	9.81128	1.06478		21	26	24	29	-312.363
54A7	1ulr	2	24	1	10	1	28	5	2	26	20	1	3	1	6	26	2	23	1	8	11	2	2	1	3	1	0	1	2	3	1	1	1	1	26	0.113036	31.8146	10.1797	1.21076		43	48	44	52	-280.07
54A7	1ulr	1	24	1	9	1	29	5	3	24	19	1	3	1	7	28	2	22	2	8	11	1	3	1	3	1	0	1	2	3	1	1	1	1	28	0.124783	30.8849	10.2293	1.20799		44	49	46	53	-280.061
54A7	1ulr	2	22	1	6	2	28	9	3	24	18	1	4	1	7	28	2	21	1	7	10	1	4	1	3	1	1	1	3	3	1	1	1	1	28	0.164369	30.7808	10.6424	1.22564		41	49	43	54	-280.063
54A7	1uxz	3	0	0	21	3	61	8	2	8	49	2	11	1	9	46	1	2	3	23	22	4	5	1	6	1	1	1	9	4	1	2	1	1	46	0.119674	38.7519	9.46786	1.36561		50	57	53	63	-191.774
54A7	1uxz	3	0	0	18	6	61	8	3	7	42	2	10	1	12	52	2	1	2	23	15	4	8	1	6	1	1	1	8	3	2	2	1	1	52	0.153111	40.7724	8.74695	1.38597		46	54	50	61	-191.746
54A7	1uxz	3	0	0	22	3	63	8	4	8	52	2	9	1	8	44	2	2	3	24	23	5	4	1	6	1	1	1	6	3	1	2	1	2	44	0.129257	39.8278	9.45344	1.38319		51	57	55	63	-191.767
54A7	1yu5	2	31	1	10	0	0	5	4	33	5	1	7	1	2	13	2	26	1	4	1	1	2	1	6	1	0	1	7	1	2	1	1	1	13	0.225063	28.5569	9.70122	1.17369		18	27	20	31	-305.125	2.1
54A7	1yu5	2	33	1	12	0	0	4	4	34	4	1	8	1	2	14	2	27	1	4	1	1	1	1	6	1	1	1	7	1	1	1	1	1	14	0.245729	28.4135	10.048	1.18548		17	27	19	30	-305.097
54A7	1yu5	3	31	2	9	0	0	8	5	35	4	1	5	1	2	12	3	27	1	3	1	1	1	1	7	1	0	1	5	1	2	0	1	1	12	0.174503	27.7719	8.57676	1.14709		19	27	21	30	-305.109
54A7	1zlm	3	0	0	7	5	21	6	3	6	22	1	4	1	3	15	1	2	2	13	7	2	2	1	4	0	1	1	3	1	1	1	1	1	15	0.0770729	26.081	7.17092	1.05471		24	25	25	27	-290.955
54A7	1zlm	3	0	0	7	5	21	6	3	6	22	2	4	1	3	15	1	2	2	13	7	2	2	1	4	1	1	1	2	1	1	1	1	2	15	0.0731188	25.0914	7.27986	1.05053		24	25	26	28	-290.969
54A7	1zlm	3	0	0	7	5	22	6	3	6	22	1	4	1	3	15	1	2	2	14	7	2	2	1	4	0	1	1	2	1	1	1	1	1	15	0.069659	26.0199	7.09666	1.05247		24	25	26	28	-290.995
54A7	1zvg	1	10	1	11	3	15	8	3	13	18	1	6	1	6	16	2	9	1	13	3	2	2	1	4	1	0	1	6	3	2	1	1	1	16	0.0744197	25.6596	8.64964	1.11423		22	23	23	26	-298.361
54A7	1zvg	1	10	0	9	2	18	8	3	13	17	1	6	1	5	18	2	10	2	12	4	2	2	1	3	1	0	1	4	4	1	1	1	1	18	0.123836	26.7573	8.43427	1.11714		21	26	23	29	-298.354
54A7	1zvg	2	10	0	8	4	16	8	3	15	17	1	6	1	5	16	2	10	1	13	3	2	2	1	5	1	0	1	5	3	1	1	1	1	16	0.0845163	25.2913	8.03128	1.09954		21	25	22	28	-298.337
54A7	2af8	4	35	10	9	0	0	5	3	43	4	1	7	1	2	25	2	36	1	4	1	1	1	1	6	1	0	1	7	1	1	1	1	1	25	0.567494	27.5056	14.1202	1.28662		15	37	20	41	-331.016
54A7	2af8	3	36	7	10	0	0	4	5	39	4	1	5	0	3	27	3	33	2	3	1	1	2	1	5	0	0	2	4	1	2	1	1	2	27	0.467913	29.5311	11.3613	1.25631		15	36	19	41	-331.066
54A7	2af8	2	37	4	11	1	4	6	4	40	6	1	8	1	3	22	2	34	2	4	2	1	2	1	6	1	0	2	7	1	1	1	1	1	22	0.704379	29.644	12.3851	1.26033		12	34	16	38	-331.04
54A7	2cwr	3	4	0	18	2	46	5	2	3	38	2	7	1	7	36	1	1	2	17	18	4	4	1	3	1	1	1	5	2	1	1	1	1	36	0.159044	32.5368	10.3894	1.30426	0.013	37	42	39	46	-246.725
54A7	2cwr	3	0	0	13	2	54	7	1	3	40	2	6	1	8	33	1	1	2	16	20	4	4	2	3	1	1	1	4	2	1	1	1	1	33	0.1203	32.5322	9.73021	1.29894		41	45	43	50	-246.748
54A7	2cwr	3	0	0	13	2	53	6	1	4	38	2	6	1	8	36	1	1	2	16	18	3	5	2	3	1	1	1	4	2	1	1	1	1	36	0.112864	32.3141	9.99319	1.29443		40	44	42	49	-246.76
54A7	2czn	0	0	0	16	2	51	4	1	5	37	2	11	1	9	36	1	1	3	17	17	3	6	1	5	1	0	1	9	2	1	2	1	1	36	0.301623	36.3481	13.0011	1.3874	0.017	26	42	36	48	-253.065
54A7	2czn	3	0	0	16	1	50	6	1	4	34	2	9	1	10	39	1	1	2	15	17	3	7	1	3	1	0	1	7	2	1	2	1	1	39	0.202669	33.9096	12.0969	1.31857		25	44	36	50	-253.087
54A7	2czn	3	0	0	17	1	50	6	2	4	41	2	9	1	6	35	1	1	3	17	21	4	4	1	4	1	1	1	7	2	1	2	1	1	35	0.219355	37.2145	11.4928	1.41343		27	44	37	48	-253.052
54A7	2gb1	3	14	1	5	2	22	6	2	18	18	1	1	1	4	11	2	15	1	5	10	2	2	2	3	1	0	1	1	2	1	1	1	1	11	0.120827	24.9127	6.3604	1.06814		18	30	20	32	-296.445
54A7	2gb1	2	14	2	3	2	19	8	2	19	16	1	2	1	4	11	2	15	1	5	9	2	1	2	3	1	0	1	1	2	1	0	1	1	11	0.124057	23.7715	6.99863	1.06236		16	28	18	30	-296.448
54A7	2gb1	3	15	0	6	2	21	4	2	18	16	1	2	1	4	12	1	15	1	6	9	2	3	1	3	1	0	1	2	1	1	0	1	1	12	0.12814	23.7898	7.17222	1.0629		16	28	18	30	-296.456
54A7	2gkt	2	10	0	9	1	7	4	3	13	11	1	4	0	3	15	1	9	2	8	2	1	2	1	4	0	0	1	2	1	1	1	1	1	15	0.108417	21.6814	8.25978	1.05541		16	17	16	19	-305.112
54A7	2gkt	2	10	1	8	1	7	7	3	12	9	1	4	1	2	18	1	9	1	7	2	1	2	1	3	0	1	1	3	1	1	1	1	2	18	0.144111	22.4683	8.63841	1.06282		15	19	15	21	-305.117
54A7	2gkt	2	10	1	11	2	5	2	2	13	10	1	5	0	2	16	1	9	2	8	2	1	2	1	4	0	0	1	3	1	1	1	1	1	16	0.106908	22.0975	8.57022	1.05599		14	16	15	18	-305.109
54A7	2j8b	5	5	2	8	2	26	10	6	13	26	2	4	1	2	22	3	6	2	11	13	3	2	1	6	1	0	1	3	1	2	1	2	2	22	0.127963	30.2539	10.6628	1.19084		26	32	28	35	-263.433
54A7	2j8b	4	8	1	9	1	27	8	4	15	25	2	4	1	3	21	2	9	2	9	14	2	2	1	7	1	0	1	3	1	1	2	1	2	21	0.105079	29.3696	10.256	1.17768		27	32	29	35	-263.446
54A7	2j8b	5	8	1	8	2	26	7	6	14	26	2	5	1	2	21	3	8	2	11	12	2	1	1	6	1	0	1	3	2	2	1	2	2	21	0.103432	29.8184	9.72012	1.16127		28	33	30	36	-263.42
54A7	2nls	1	6	1	6	2	8	5	2	8	6	1	3	1	3	12	1	6	2	4	2	1	2	1	2	1	1	1	2	1	1	1	1	1	12	0.100163	14.4768	9.63915	0.929564		13	15	13	16	-398.177
54A7	2nls	2	6	2	5	3	6	5	1	8	4	1	5	1	3	12	1	5	1	4	2	1	2	1	2	0	1	1	4	1	1	1	1	1	12	0.12751	15.0283	9.19386	0.938684		10	14	11	15	-398.218
54A7	2nls	2	6	1	6	2	7	5	2	8	5	1	4	1	2	12	1	6	2	4	2	1	2	1	2	1	1	1	3	1	1	1	1	1	12	0.106853	14.5076	9.58583	0.933501		13	14	13	16	-398.198
54A7	2ovn	2	9	0	1	0	0	2	2	9	1	1	1	0	1	3	1	8	1	1	1	1	1	1	1	0	0	1	1	0	1	1	1	1	3	0.296946	11.4643	6.56879	0.850801	0.068	4	7	4	8	-522.319	1.7
54A7	2ovn	2	11	1	1	0	0	1	1	10	1	1	1	0	1	2	1	10	1	1	1	1	1	1	1	0	0	1	1	1	1	0	1	1	2	0.201214	10.8372	6.15129	0.817851		5	9	5	10	-522.586
54A7	2ovn	1	9	2	3	0	0	2	1	8	1	1	1	0	1	4	1	7	1	1	1	1	1	0	1	0	0	1	1	0	1	0	1	1	4	0.322394	9.31597	6.51534	0.735755		4	7	5	7	-522.524
54A7	2pnd	4	4	0	14	3	54	14	3	9	50	4	7	1	10	33	2	4	2	21	25	4	6	1	5	0	1	1	6	3	1	4	1	1	33	0.10454	48.2386	7.54443	1.47295		45	54	48	60	-253.94
54A7	2pnd	4	4	0	13	3	55	14	4	9	50	4	8	1	10	32	2	4	2	21	26	3	6	2	5	0	1	1	6	3	2	3	1	2	32	0.107953	48.4302	7.52356	1.47287		46	54	49	61	-253.951
54A7	2pnd	4	4	0	14	3	55	13	3	8	52	3	8	1	10	31	2	3	2	23	25	4	6	2	5	0	1	1	7	3	1	3	1	1	31	0.0963792	49.0317	7.67351	1.47219		46	53	50	59	-253.964
54A7	2pne	3	0	0	9	6	2	5	1	1	21	2	36	1	2	18	0	0	1	20	2	1	1	1	1	1	0	0	36	1	0	2	1	1	18	0.115612	24.4546	10.9977	1.38569		35	36	36	37	-284.897
54A7	2pne	3	0	0	10	4	3	7	1	0	24	2	31	1	3	19	0	0	1	23	2	1	1	2	0	1	1	0	31	1	0	2	1	1	19	0.15763	24.641	10.8744	1.38245		33	37	34	38	-284.798
54A7	2pne	3	0	0	10	8	2	5	1	1	23	2	31	1	2	20	0	0	1	22	2	1	1	1	1	1	0	0	31	1	0	2	1	1	20	0.13018	24.7646	10.9549	1.38675		33	35	34	36	-284.831
54A7	2ppo	2	13	0	15	4	30	14	4	20	32	2	12	1	6	28	2	14	1	17	13	2	4	1	6	1	0	1	11	3	2	2	1	1	28	0.236366	44.956	9.00408	1.36684		35	45	38	51	-245.845
54A7	2ppo	2	8	0	13	5	30	19	4	16	29	3	8	1	9	35	2	11	2	16	11	2	4	2	5	1	0	1	6	3	2	3	1	1	35	0.122137	41.6837	8.26108	1.33931		38	46	41	52	-245.693
54A7	2ppo	2	11	0	19	4	26	12	3	14	31	2	11	1	6	38	2	10	2	21	10	2	5	1	4	1	0	1	10	2	1	1	1	1	38	0.205156	45.1741	8.99875	1.3741		30	41	32	47	-245.858
54A7	2pth	10	68	2	18	2	39	21	19	73	36	2	10	2	10	40	8	65	3	20	14	2	3	3	8	1	1	1	7	5	6	1	1	5	40	0.130853	56.9679	17.3529	1.6098		86	97	90	107	-209.041
54A7	2pth	10	66	2	18	2	39	23	18	73	35	2	10	2	10	41	8	64	2	19	15	2	3	2	8	1	1	1	7	6	6	1	1	4	41	0.120602	56.4558	16.8725	1.5943		83	95	87	105	-208.985
54A7	2pth	8	63	2	19	2	39	27	17	70	34	2	8	2	10	47	8	61	2	19	13	2	3	3	8	1	1	2	6	4	5	2	1	4	47	0.221845	56.2951	15.5082	1.59428		77	96	82	108	-208.97
54A7	2rb8	2	0	0	11	3	42	7	2	5	42	3	12	1	4	22	1	1	2	17	22	4	2	1	4	1	1	1	10	3	1	2	1	1	22	0.100082	36.403	8.39374	1.3587		31	38	33	41	-231.157
54A7	2rb8	0	0	0	12	2	42	5	2	5	44	1	13	1	5	20	1	1	4	17	22	4	2	1	4	1	1	1	8	3	1	1	1	1	20	0.0768766	35.7954	8.75271	1.36032		36	38	37	40	-231.185
54A7	2rb8	3	0	0	12	2	41	4	2	5	42	2	13	1	6	21	1	1	4	16	22	4	2	2	4	0	1	1	9	3	1	1	1	1	21	0.0827728	36.3585	9.50906	1.36719		35	38	37	41	-231.138
54A7	2wlw	3	21	4	28	6	46	19	7	31	37	3	13	1	8	62	3	22	7	20	13	3	4	2	8	1	1	1	6	3	2	3	1	3	62	0.126534	50.3519	13.3608	1.47939		58	74	63	82	-214.008
54A7	2wlw	3	22	1	25	6	43	20	5	31	38	3	14	1	8	61	2	23	7	20	15	3	4	2	8	1	1	1	7	3	1	3	1	3	61	0.123352	50.9549	12.5173	1.48015		61	75	67	82	-214.021
54A7	2wlw	3	20	1	27	8	43	21	9	27	40	4	13	1	6	62	3	20	6	19	17	4	3	2	6	1	1	1	7	3	2	3	1	4	62	0.104605	50.6758	11.3372	1.46294		60	73	66	80	-214.008
54A7	2yxf	3	0	0	16	2	47	6	2	8	46	1	10	1	6	23	1	2	2	18	25	3	4	2	6	1	1	1	8	1	1	1	1	1	23	0.109949	43.4391	11.1863	1.43372		35	39	36	43	-254.864
54A7	2yxf	3	0	0	12	1	51	8	2	8	47	1	7	1	5	26	1	2	2	19	24	4	3	2	6	1	1	1	5	1	1	1	1	1	26	0.0875848	42.1158	11.5628	1.44604		37	41	39	44	-254.826
54A7	2yxf	3	0	0	12	2	49	10	2	8	49	1	7	1	5	25	1	3	1	19	24	5	4	1	5	1	1	1	6	1	1	1	1	1	25	0.119912	41.5688	11.8957	1.45309		34	42	36	46	-254.876
54A7	3ca7	2	5	2	6	2	13	7	2	6	13	1	6	1	5	13	1	4	1	8	4	1	2	1	1	1	1	1	6	2	1	1	1	1	13	0.156382	19.7942	13.8278	1.14677		14	18	15	20	-386.573
54A7	3ca7	2	5	1	9	2	14	6	2	5	14	2	6	1	3	14	1	4	1	8	5	1	2	1	1	1	1	1	5	2	1	1	1	1	14	0.135201	19.3638	14.3899	1.16619		15	17	15	18	-386.575
54A7	3ca7	2	5	2	6	3	14	7	2	5	14	2	6	2	5	13	1	4	1	9	4	1	2	1	1	1	1	2	5	2	1	1	1	1	13	0.141918	19.8271	14.1389	1.17444		15	16	16	18	-386.634
54A7	3ci2	3	11	0	6	4	12	10	4	16	13	1	7	1	4	16	2	11	2	10	3	1	3	1	5	1	0	1	6	2	2	1	1	1	16	0.107244	24.5033	10.0668	1.11543	0.007	17	27	20	31	-254.478	1.3
54A7	3ci2	2	11	0	8	5	12	7	2	15	12	2	9	0	5	16	1	10	2	9	3	1	4	1	5	0	0	1	7	1	1	1	1	1	16	0.111714	24.8778	10.0678	1.12374		17	27	19	30	-254.483
54A7	3ci2	3	11	0	8	4	12	7	3	14	14	2	5	0	5	18	2	10	1	10	4	1	3	1	4	0	0	1	4	2	1	2	1	1	18	0.108699	25.5458	10.5414	1.11543		17	26	18	29	-254.356
54A7	3e7u	3	10	3	4	2	9	7	2	10	6	1	3	2	2	13	1	9	2	3	2	2	2	1	1	1	2	1	2	1	1	1	1	1	13	0.0873803	15.6659	9.32011	0.964469		14	17	14	19	-403.083
54A7	3e7u	2	9	0	6	2	6	5	2	10	5	2	3	1	2	13	1	9	1	3	2	2	2	1	2	1	1	1	3	1	1	2	1	1	13	0.120485	15.5054	10.4308	0.966852		10	14	11	16	-403.057
54A7	3e7u	2	9	0	3	1	7	8	2	11	6	1	4	2	2	10	1	9	1	4	2	2	1	1	1	1	2	1	3	1	1	1	1	1	10	0.0972214	16.481	9.67721	0.969411		11	16	11	18	-403.09
54A7	3eye	4	51	3	15	3	27	17	10	56	29	2	9	1	10	35	5	46	2	15	13	1	5	1	9	1	0	2	7	4	3	1	1	2	35	0.196643	50.0484	11.1521	1.4969		57	74	60	83	-247.437
54A7	3eye	2	55	3	12	3	28	17	8	57	28	2	6	1	10	40	5	49	2	13	14	1	5	2	8	1	0	1	5	3	2	1	2	2	40	0.218231	51.2973	10.571	1.49553		59	73	62	80	-247.448
54A7	3eye	5	49	3	12	3	29	22	9	54	25	2	8	1	10	42	5	45	2	13	12	1	6	2	9	1	0	1	6	3	2	1	1	2	42	0.217305	50.7717	11.5054	1.50936		57	74	60	83	-247.429
54A7	3wp5	4	19	2	27	4	113	13	6	27	85	2	13	1	11	79	3	17	6	28	43	15	5	2	11	1	1	1	6	4	2	1	1	2	79	0.103919	62.5739	13.4644	1.65086		100	116	107	126	-177.294
54A7	3wp5	4	15	1	29	4	113	15	7	27	83	2	16	1	13	76	3	15	6	28	41	14	7	3	11	1	1	1	10	4	2	1	1	2	76	0.145965	62.2318	13.6794	1.65731		99	112	107	124	-177.271
54A7	3wp5	5	16	1	26	3	120	14	7	25	86	2	12	1	13	79	3	15	6	28	44	13	6	3	10	1	1	1	6	4	2	1	2	3	79	0.135568	62.3505	14.1908	1.64609		100	113	107	124	-177.277
54A7	4lfq	3	10	0	6	0	0	5	3	12	1	1	3	1	1	12	2	9	1	1	1	1	1	1	3	0	1	1	3	1	1	1	1	1	12	0.230304	17.4489	6.81575	0.911323		5	10	6	12	-404.165
54A7	4lfq	3	15	2	3	0	0	4	4	16	1	1	1	1	1	9	2	13	1	1	1	1	1	1	3	1	0	1	1	1	1	0	1	2	9	0.132698	16.6849	6.18512	0.889004		9	14	10	15	-404.303
54A7	4lfq	3	11	2	5	0	0	3	2	13	2	1	3	0	2	11	1	10	1	2	1	1	2	1	3	0	0	1	2	1	1	1	1	1	11	0.251737	16.6338	6.76315	0.894094		8	11	9	12	-404.21
54A7	4mhp	4	111	4	36	7	46	32	18	122	54	4	22	1	16	88	8	106	3	31	20	3	8	2	16	1	1	1	19	6	4	3	2	6	88	0.167311	91.6922	20.4422	1.98245		125	152	134	167	-165.387
54A7	4mhp	4	113	4	43	8	46	30	20	131	57	3	19	1	16	77	8	111	4	33	21	3	7	2	18	1	0	1	15	6	4	3	1	7	77	0.128476	95.9832	19.0062	1.96488		129	153	138	167	-165.37
54A7	4mhp	7	113	4	43	9	40	27	19	131	54	4	19	1	17	78	9	112	3	33	19	2	8	2	19	1	0	1	16	7	4	3	2	6	78	0.216303	91.2614	18.3246	1.98981		130	146	137	169	-165.464
54A7	4rwu	1	49	1	7	0	0	9	6	49	2	1	2	1	2	17	3	43	1	2	1	1	1	1	6	1	0	1	2	1	2	1	1	2	17	0.220693	37.7162	7.23359	1.35267		38	42	39	45	-419.729
54A7	4rwu	1	49	1	5	0	0	8	5	49	3	1	2	1	2	16	3	43	1	2	1	1	1	1	6	1	0	1	2	1	2	0	1	1	16	0.217845	38.3494	6.72249	1.34671		37	42	39	46	-419.759
54A7	4rwu	1	49	1	5	0	0	8	4	48	3	1	4	1	3	15	3	43	1	3	1	1	2	1	5	1	0	1	3	2	2	1	1	1	15	0.23798	38.281	8.25197	1.38102		37	41	39	45	-419.73
54A8	1a19	2	44	2	7	1	14	10	6	42	10	1	4	1	6	17	3	38	1	4	6	1	3	1	4	0	1	1	3	3	2	1	1	2	17	0.105932	30.5121	8.88734	1.22956		32	50	39	56	-226.637	2.4
54A8	1a19	3	40	2	8	1	15	11	7	40	11	1	3	1	5	19	3	36	1	5	6	1	2	1	4	0	1	1	2	2	2	1	1	2	19	0.143293	31.2312	9.11053	1.23497		31	48	37	54	-226.607
54A8	1a19	3	41	3	7	1	15	11	6	41	11	1	4	1	6	17	3	37	2	4	7	1	3	1	3	0	1	1	3	3	2	1	1	2	17	0.0866804	31.626	7.89284	1.22382		33	50	40	56	-226.681
54A8	1aey	3	0	0	8	4	22	5	3	6	22	2	4	1	2	18	1	2	2	13	9	1	2	1	4	1	0	1	2	1	1	1	1	1	18	0.0982758	27.0425	6.92663	1.06252		19	24	24	26	-277.285
54A8	1aey	3	0	0	7	5	23	6	3	6	23	2	4	1	2	16	2	2	2	13	9	2	2	1	4	1	0	1	3	1	1	1	1	1	16	0.10619	26.461	6.88577	1.06112		21	25	25	27	-277.249
54A8	1aey	3	0	0	7	4	22	6	3	6	22	2	4	1	2	16	1	2	2	13	9	2	2	1	4	1	0	1	3	1	1	1	1	1	16	0.0985684	26.2816	7.06628	1.05782		21	25	25	27	-277.277
54A8	1afi	4	18	0	5	2	19	12	6	22	16	1	7	1	3	14	3	18	1	6	8	2	1	1	3	1	0	1	6	2	2	1	1	2	14	0.150279	27.1356	9.42189	1.1474	0.012	16	34	26	38	-457.002
54A8	1afi	2	21	0	3	1	20	12	3	24	19	1	3	1	5	14	2	21	1	9	9	2	2	2	3	1	0	1	2	3	1	1	1	1	14	0.142069	28.045	7.947	1.15177		18	37	28	40	-456.949
54A8	1afi	2	21	0	2	1	20	13	4	24	18	1	4	1	6	13	2	21	1	7	9	2	2	2	3	1	0	1	3	2	1	1	1	1	13	0.135248	28.029	7.6777	1.14217		18	38	28	41	-456.987
54A8	1aki	6	49	3	15	5	8	20	12	53	9	4	5	2	9	32	6	42	1	6	3	1	1	2	9	1	2	2	4	6	3	3	1	3	32	0.16245	43.7877	10.0871	1.41537	0.01	47	61	51	68	-197.823	1.7
54A8	1aki	4	48	3	14	5	8	25	11	51	9	3	5	2	10	35	5	42	2	6	2	1	2	3	8	1	1	1	4	6	3	3	1	4	35	0.19137	44.0508	9.96841	1.40603		43	59	48	66	-197.882
54A8	1aki	4	45	2	19	5	8	22	10	50	10	4	5	2	10	34	4	40	1	7	3	1	2	2	9	1	2	2	4	6	3	4	1	3	34	0.193877	45.5462	9.32017	1.43333		41	59	45	66	-197.801
54A8	1amm	5	4	0	33	11	55	21	7	22	56	5	14	4	10	53	3	6	10	25	27	4	3	1	16	0	4	1	4	7	2	4	1	3	53	0.14612	54.6944	14.1614	1.69201		65	74	69	81	-171.866
54A8	1amm	5	6	2	30	11	55	21	7	23	57	5	14	4	9	53	3	8	10	25	27	6	2	2	15	0	4	1	3	6	2	4	1	3	53	0.167083	54.8107	13.7236	1.69741		65	76	69	83	-171.844
54A8	1amm	6	5	2	31	11	55	20	8	20	56	5	12	4	10	56	3	7	8	24	26	6	3	1	14	0	4	1	3	6	2	4	1	3	56	0.142181	55.0697	14.0283	1.69723		65	74	69	82	-171.866
54A8	1bta	2	45	2	7	1	14	8	3	43	11	1	3	0	4	21	2	39	1	5	6	1	2	1	3	0	0	1	2	2	1	1	1	1	21	0.12678	30.4718	9.26982	1.22286		27	50	39	55	-260.7	2.6
54A8	1bta	2	42	1	9	1	15	10	5	41	10	1	3	1	6	21	2	38	2	3	6	1	4	1	4	1	0	1	3	2	1	1	1	1	21	0.154275	30.7236	8.98598	1.22583		26	49	39	54	-260.721
54A8	1bta	3	40	2	9	1	15	10	5	41	10	2	3	0	7	19	3	37	2	4	5	1	3	1	4	0	0	1	3	3	1	1	1	2	19	0.198613	29.9414	9.09742	1.24039		25	48	38	53	-260.642
54A8	1d3z	3	11	0	5	2	22	15	3	19	19	1	8	1	7	15	2	14	1	10	9	1	3	1	5	0	1	1	7	4	1	1	1	1	15	0.122204	33.0823	5.94634	1.19381	0.08	31	36	33	40	-278.598	1.7
54A8	1d3z	3	8	3	4	2	23	18	6	17	19	1	7	1	8	14	3	12	1	11	8	1	3	2	5	1	1	1	7	4	2	1	1	1	14	0.131047	32.9885	6.22599	1.18841		27	33	29	37	-278.541
54A8	1d3z	2	8	2	9	2	20	18	5	19	16	1	7	1	6	19	3	13	1	9	7	1	3	1	6	1	1	1	6	3	2	1	1	1	19	0.125726	33.2058	5.45284	1.17078		27	34	29	37	-278.524
54A8	1e8l	5	43	4	15	6	6	25	11	51	10	4	5	1	8	36	6	40	1	7	3	1	2	2	9	0	1	2	5	5	3	4	1	3	36	0.1737	44.059	9.24141	1.43002	0.009	24	59	30	67	-225.569	1.8
54A8	1e8l	4	38	5	19	4	7	24	11	51	9	3	6	1	8	39	4	38	2	6	3	1	2	2	10	1	1	3	4	4	2	2	1	4	39	0.231568	44.0283	10.0796	1.41416		24	53	30	60	-225.526
54A8	1e8l	4	44	2	21	4	8	22	12	51	10	3	5	1	7	38	5	40	2	7	3	1	1	2	9	1	0	2	3	4	3	3	1	4	38	0.169529	43.6629	10.9873	1.42123		28	60	35	67	-225.593
54A8	1ew4	2	32	1	12	1	34	12	4	38	25	1	3	1	7	25	2	32	2	10	14	2	3	2	6	1	1	1	2	3	1	1	1	1	25	0.102363	39.1801	6.48465	1.34294		52	58	54	63	-235.381
54A8	1ew4	2	32	1	13	1	32	10	3	38	28	1	4	1	7	21	2	33	2	12	15	2	3	2	6	0	1	1	2	3	1	1	1	1	21	0.119205	39.2904	6.13431	1.35013		50	54	52	60	-235.433
54A8	1ew4	2	32	1	13	1	33	10	3	39	27	1	3	1	7	23	2	33	2	11	15	2	3	2	6	0	1	1	2	3	1	1	1	1	23	0.0973037	38.6658	6.53491	1.34646		52	58	55	63	-235.405
54A8	1faz	4	77	2	14	0	0	6	8	75	3	1	5	1	2	25	4	71	2	3	1	1	2	1	4	1	0	1	4	1	2	1	1	2	25	0.284068	38.2367	15.4304	1.47612		50	66	55	72	-201.688
54A8	1faz	3	81	2	11	0	0	6	9	74	3	1	6	1	3	23	5	71	1	2	1	1	2	1	2	1	1	1	5	2	2	1	1	3	23	0.245594	38.8672	15.6651	1.46785		48	66	53	72	-201.682
54A8	1faz	3	79	2	12	0	0	6	9	74	4	1	5	1	3	22	4	71	2	4	1	1	2	1	3	1	0	1	4	1	2	1	1	3	22	0.247317	39.5035	15.5133	1.47088		52	67	56	73	-201.664
54A8	1fl0	5	6	0	28	8	46	23	9	19	46	5	18	1	13	50	4	10	3	33	11	2	5	3	9	1	1	1	15	6	3	4	2	3	50	0.195901	56.2574	12.1034	1.54991		43	58	46	65	-216.02
54A8	1fl0	4	7	0	27	5	51	23	8	21	47	6	20	1	13	45	4	10	3	32	13	2	6	2	11	1	1	1	17	5	3	3	3	2	45	0.225677	54.9706	11.2525	1.55701		46	65	50	72	-216.008
54A8	1fl0	4	11	0	21	5	51	27	7	20	53	6	19	1	12	44	3	12	3	35	15	3	4	3	7	1	1	1	16	5	2	4	2	3	44	0.240066	54.6798	10.2028	1.53008		49	65	52	72	-216.006
54A8	1it5	5	73	0	13	0	0	7	10	73	5	1	3	1	2	25	5	69	1	4	1	1	2	1	4	1	1	1	2	1	2	1	1	3	25	0.1489	36.9838	14.8144	1.45359		52	66	56	72	-196.946
54A8	1it5	5	76	0	12	0	0	6	9	74	3	1	5	1	3	25	5	70	2	3	1	1	2	1	3	1	0	1	4	1	2	1	1	3	25	0.252762	39.8922	14.8007	1.48491		50	67	55	73	-196.916
54A8	1it5	5	76	0	11	0	0	6	11	76	3	1	4	1	3	22	5	71	1	2	1	1	2	1	4	1	0	1	3	2	3	0	1	3	22	0.128772	37.4635	14.9061	1.45214		52	66	57	72	-196.975
54A8	1mjc	3	0	0	10	4	27	8	2	8	24	1	9	1	4	17	2	4	2	13	9	3	1	1	4	1	1	1	7	4	1	1	1	1	17	0.0962354	26.7651	8.6623	1.11377		27	30	29	33	-290.338
54A8	1mjc	4	0	0	7	3	27	11	3	8	23	1	8	1	5	18	2	4	2	13	8	3	1	1	4	1	0	1	6	4	1	1	1	1	18	0.0921991	26.0012	8.39961	1.09824		28	32	30	35	-290.341
54A8	1mjc	3	4	0	9	4	28	8	3	8	27	2	5	0	5	18	2	4	2	15	9	3	1	1	4	0	0	1	3	4	1	1	1	1	18	0.0735515	26.3135	8.52582	1.10162		29	32	30	35	-290.296
54A8	1mvg	4	13	0	15	1	64	9	4	16	42	2	9	1	11	38	2	13	2	18	21	2	8	2	4	1	1	1	7	2	2	1	1	1	38	0.203154	43.0104	11.4769	1.40526	0.003	42	64	48	71	-218.067	1.3
54A8	1mvg	1	15	0	14	2	60	11	3	17	36	3	9	1	13	42	2	13	2	19	16	2	10	1	3	1	1	1	8	2	1	2	1	1	42	0.220738	42.1511	10.2421	1.38407		38	58	45	67	-218.142
54A8	1mvg	2	15	1	12	2	65	10	3	18	42	2	8	1	10	38	2	13	2	20	21	2	8	1	4	1	1	1	6	2	1	2	1	1	38	0.232072	44.7712	10.4232	1.39407		45	65	53	73	-218.091
54A8	1ng6	4	111	1	5	0	0	11	9	107	4	1	4	0	5	16	5	102	1	3	1	1	2	1	5	0	0	1	3	4	2	1	1	2	16	0.110466	59.2955	14.4653	1.89771		90	97	94	105	-289.696
54A8	1ng6	3	111	1	5	0	0	11	9	107	4	1	3	0	6	16	5	102	1	3	1	1	2	1	6	0	0	1	3	4	2	1	1	1	16	0.124048	59.5847	14.6376	1.91172		89	98	94	106	-289.673
54A8	1ng6	3	111	1	5	0	0	11	9	107	3	1	4	1	6	16	5	102	2	3	1	1	2	1	5	0	1	1	3	4	2	1	1	2	16	0.106369	57.6999	14.8904	1.88038		89	97	94	106	-289.672
54A8	1pgb	2	14	1	5	2	19	5	2	18	15	1	1	1	4	14	2	15	1	4	9	3	1	2	3	1	0	1	1	2	1	0	1	1	14	0.105011	24.084	6.62258	1.06266		27	29	28	31	-276.341
54A8	1pgb	2	14	1	5	2	22	5	2	18	18	1	1	1	4	11	2	15	1	5	11	3	1	2	3	1	0	1	1	2	1	0	1	1	11	0.0996971	24.6711	6.32007	1.07129		29	30	30	32	-276.403
54A8	1pgb	2	14	1	5	2	21	5	2	17	17	1	1	1	4	12	2	15	1	5	10	3	1	2	2	1	0	1	1	2	1	0	1	1	12	0.111384	24.6312	6.31142	1.06864		28	30	29	32	-276.281
54A8	1qk8	5	38	2	22	3	29	19	9	52	24	2	9	1	7	36	4	41	4	15	8	1	3	1	11	1	0	1	6	3	2	1	2	3	36	0.161076	49.6301	9.0381	1.43721		51	64	55	71	-193.696
54A8	1qk8	5	41	4	19	3	28	20	10	51	25	2	12	1	7	33	4	42	3	15	8	2	4	1	9	1	0	1	9	2	2	1	1	4	33	0.148035	47.5982	10.0578	1.41841		51	64	55	71	-193.699
54A8	1qk8	3	32	4	22	3	28	18	9	43	27	2	9	1	6	43	4	33	3	15	10	1	5	1	9	1	1	2	7	2	2	1	2	3	43	0.244162	49.2065	9.75154	1.4449		45	60	48	67	-193.668
54A8	1qqv	2	31	1	15	0	0	5	3	32	2	1	5	0	1	19	2	26	1	2	1	1	1	1	6	0	0	1	5	1	1	1	1	1	19	0.232558	27.2665	11.0158	1.20846	0.008	9	27	13	30	-311.277	2.1
54A8	1qqv	3	30	1	11	0	0	6	4	31	4	1	8	0	2	13	2	26	1	4	1	1	1	1	6	0	0	1	8	2	2	1	1	1	13	0.162219	28.304	9.3581	1.18367		10	27	14	30	-311.406
54A8	1qqv	5	27	1	10	0	0	7	5	30	5	1	6	1	3	14	3	24	1	4	1	1	2	1	7	1	0	1	6	2	2	1	1	1	14	0.220116	27.7448	8.85708	1.16235		11	26	16	29	-311.419
54A8	1shg	0	0	0	9	3	20	7	2	4	24	2	4	1	2	17	1	1	1	14	9	1	2	1	3	1	0	1	3	1	1	2	1	1	17	0.11663	25.5469	6.79598	1.06121		19	20	20	23	-294.638
54A8	1shg	0	0	0	9	4	20	7	2	3	21	2	5	1	2	19	1	1	2	13	8	1	2	1	3	1	0	1	3	1	1	2	1	2	19	0.148271	25.7902	7.24001	1.06719		20	21	21	23	-294.529
54A8	1shg	3	0	0	7	4	22	5	3	6	23	2	3	1	2	17	2	2	2	13	9	1	2	1	4	1	0	1	2	1	1	1	1	1	17	0.0868211	25.597	6.90218	1.05252		23	24	25	27	-294.586
54A8	1t2i	3	11	0	17	1	22	15	5	19	22	3	9	0	5	30	2	13	2	13	9	1	3	1	6	0	0	1	8	2	2	2	1	2	30	0.138451	30.9728	11.319	1.2708		29	36	32	40	-261.636
54A8	1t2i	3	11	1	17	3	21	17	6	19	21	3	10	1	5	29	2	13	2	13	7	1	2	1	6	1	1	1	9	3	2	2	1	2	29	0.175359	30.5833	11.2824	1.26939		27	37	30	42	-261.527
54A8	1t2i	3	11	2	14	2	21	17	5	19	21	3	10	1	6	30	2	13	2	12	8	1	2	1	6	1	1	1	9	3	2	2	1	2	30	0.164601	31.8838	10.9778	1.26932		28	39	31	43	-261.586
54A8	1tua	11	89	2	11	2	33	15	14	86	26	3	8	2	11	35	7	79	1	14	12	1	4	2	7	1	2	1	7	6	3	3	1	4	35	0.705879	65.9783	20.2686	1.8818		92	103	97	113	-271.016
54A8	1tua	9	89	2	13	2	31	16	13	91	30	3	7	1	10	32	7	81	1	12	16	2	2	2	9	1	1	2	6	7	4	2	1	3	32	0.555033	65.2619	17.8955	1.87751		93	102	99	111	-271.1
54A8	1tua	7	91	2	14	2	33	21	15	91	26	2	6	1	10	36	7	81	2	11	15	1	3	2	10	1	1	2	5	6	4	1	1	3	36	0.802545	65.3377	20.8344	2.01055		90	102	95	112	-271.037
54A8	1tvq	3	14	2	12	2	66	12	3	18	41	3	8	1	11	36	2	14	2	18	21	2	8	2	4	1	1	1	7	2	1	2	1	2	36	0.207659	43.7223	10.794	1.40131	0.004	57	64	62	71	-234.058	1.4
54A8	1tvq	2	16	1	13	2	56	11	3	19	42	2	6	1	11	38	2	15	2	20	20	2	7	2	4	1	1	1	5	3	1	2	1	1	38	0.21909	47.5937	12.3482	1.44422		55	63	60	70	-233.949
54A8	1tvq	3	14	0	8	2	68	15	4	16	39	3	7	2	13	39	2	12	2	19	19	2	9	2	4	1	1	1	6	3	2	2	1	1	39	0.276228	45.7923	12.9753	1.45483		57	66	63	75	-234.007
54A8	1ubi	3	10	0	8	3	20	18	4	19	18	1	7	0	6	18	3	13	1	11	7	1	3	1	5	0	0	1	6	4	2	1	1	1	18	0.139592	32.2039	5.82945	1.16521	0.072	28	36	31	39	-308.884	1.7
54A8	1ubi	3	9	3	6	2	22	18	5	18	19	1	7	1	8	14	3	13	1	11	8	1	3	2	5	0	1	1	6	4	2	1	1	1	14	0.166049	33.1977	5.80764	1.18488		27	33	31	37	-308.795
54A8	1ubi	3	10	0	5	2	22	16	4	18	19	1	8	1	7	16	3	13	1	10	8	1	3	1	5	0	1	1	7	4	2	1	1	1	16	0.152398	33.7733	5.88001	1.20346		30	35	33	39	-308.895
54A8	1ucs	6	4	0	10	5	11	8	4	10	16	4	10	0	4	14	2	6	1	13	3	1	2	1	4	0	0	1	9	2	1	3	1	1	14	0.0817845	22.2532	9.81654	1.06987		21	26	24	29	-312.913
54A8	1ucs	6	4	0	10	6	10	8	4	9	17	4	10	0	4	14	2	5	1	13	3	1	2	1	4	0	0	1	9	2	1	3	1	1	14	0.0725519	22.7064	9.76239	1.06713		22	26	24	29	-312.915
54A8	1ucs	5	4	0	12	6	8	8	4	10	15	3	10	0	3	16	2	6	1	12	3	1	2	1	4	0	0	1	9	2	1	2	1	1	16	0.081052	22.747	9.87549	1.06939		20	25	22	28	-312.911
54A8	1ulr	1	24	1	8	2	28	6	3	25	20	1	3	1	6	27	1	22	2	7	12	2	3	1	2	1	1	1	2	3	1	1	1	2	27	0.104151	30.8528	9.8953	1.21552		43	49	45	53	-280.917
54A8	1ulr	2	24	1	6	2	31	7	3	26	22	1	3	1	6	24	2	23	1	8	13	2	3	1	3	1	1	1	2	3	1	1	1	2	24	0.073312	30.7839	9.88089	1.21515		45	49	47	53	-280.938
54A8	1ulr	1	24	1	8	2	29	6	2	25	21	1	4	1	7	26	1	22	1	8	12	2	3	1	3	1	1	1	3	3	1	1	1	1	26	0.0758295	31.1667	10.3905	1.20946		43	48	45	52	-280.975
54A8	1uxz	3	0	0	23	3	63	6	3	9	50	2	9	1	10	46	1	2	2	23	22	4	6	1	7	1	1	1	7	3	1	2	1	2	46	0.119166	38.144	9.28134	1.37		51	57	54	63	-192.311
54A8	1uxz	3	0	0	25	5	60	7	3	7	47	2	11	1	9	49	1	2	3	22	21	4	5	1	5	1	1	1	7	3	1	1	1	1	49	0.12203	38.2738	8.76674	1.36175		49	56	52	62	-192.25
54A8	1uxz	3	4	0	24	3	57	7	3	10	50	2	11	1	9	43	2	3	3	25	22	4	5	1	6	1	0	1	8	3	1	2	1	1	43	0.155512	40.0803	8.7926	1.37486		49	56	52	61	-192.286
54A8	1yu5	2	32	3	10	0	0	8	4	35	4	1	5	1	2	13	2	28	1	4	1	1	1	1	7	1	0	1	5	1	1	1	1	1	13	0.209406	25.6567	10.3568	1.13988		17	27	19	31	-306.571	2.3
54A8	1yu5	3	30	1	9	0	0	7	4	33	5	1	6	1	2	12	3	26	1	4	1	1	2	1	6	1	0	1	6	1	2	1	1	1	12	0.170376	28.4947	9.14874	1.16971		19	26	21	29	-306.484
54A8	1yu5	2	32	2	12	0	0	3	3	34	4	1	8	0	2	14	2	27	1	4	1	1	2	1	6	0	0	1	8	1	1	1	1	1	14	0.372594	26.7023	10.2248	1.13841		17	27	19	30	-306.505
54A8	1zlm	3	0	0	7	5	22	6	3	6	22	1	4	1	3	15	1	2	2	13	8	2	2	1	4	0	1	1	3	1	1	1	1	1	15	0.075534	24.8731	7.1358	1.05161		24	25	26	27	-294.07
54A8	1zlm	3	0	0	7	5	22	6	3	6	22	2	4	1	3	15	1	2	2	13	7	2	2	1	4	0	1	1	3	1	1	1	1	1	15	0.0659943	25.21	7.00639	1.05035		24	25	26	28	-294.088
54A8	1zlm	3	0	0	8	5	22	6	3	6	21	2	4	1	3	15	1	2	2	13	7	2	2	1	4	0	1	1	2	1	1	1	1	1	15	0.0726965	24.868	7.44181	1.05313		24	25	26	27	-294.013
54A8	1zvg	1	10	0	12	3	15	7	3	14	18	1	5	1	5	16	2	10	1	13	3	2	2	1	4	1	0	1	5	3	2	1	1	1	16	0.0829476	25.0947	8.99042	1.11559		20	22	22	25	-299.464
54A8	1zvg	1	10	0	12	3	15	8	4	14	16	1	6	1	6	18	2	9	1	12	3	2	2	2	4	1	0	1	4	3	2	1	1	1	18	0.0990923	25.8639	8.90223	1.12203		21	24	22	27	-299.457
54A8	1zvg	1	10	1	13	3	14	7	2	13	15	1	8	1	5	20	2	10	1	10	4	2	2	1	3	1	0	1	7	2	1	1	1	1	20	0.0974339	25.5052	8.86958	1.12288		20	26	22	29	-299.475
54A8	2af8	2	41	9	6	0	0	7	3	50	4	1	5	0	3	18	2	41	1	3	1	1	2	1	6	0	0	2	4	2	1	0	1	1	18	0.388647	26.0097	13.1329	1.24443		17	41	21	45	-326.504
54A8	2af8	2	40	1	12	0	0	5	5	42	7	1	6	1	3	21	3	36	2	6	1	1	3	1	6	1	0	1	5	1	2	1	1	1	21	0.325545	28.6498	15.1337	1.27715		15	33	19	37	-326.536
54A8	2af8	2	35	1	13	0	0	10	5	39	4	1	7	1	2	26	3	31	1	4	1	1	1	1	7	1	0	2	6	1	2	1	1	2	26	0.430281	27.9413	15.599	1.28862		15	31	20	35	-326.5
54A8	2cwr	3	0	0	13	2	53	6	1	4	39	2	6	1	7	35	1	1	2	16	20	3	5	2	3	1	1	1	4	2	1	1	1	1	35	0.110484	31.8723	10.093	1.30368	0.012	41	45	43	50	-247.728
54A8	2cwr	3	0	0	14	3	54	6	1	3	39	2	6	1	9	35	1	1	2	16	19	4	5	2	3	1	1	1	4	2	1	1	1	1	35	0.115715	31.8704	9.86523	1.29656		41	45	43	50	-247.722
54A8	2cwr	3	0	0	12	2	56	7	2	4	37	2	6	1	10	34	1	1	2	14	19	4	5	2	3	1	1	1	4	3	1	1	1	1	34	0.116886	32.4264	9.88739	1.29862		40	45	43	50	-247.733
54A8	2czn	0	0	0	18	3	52	3	1	4	40	2	9	1	8	37	1	1	2	18	19	3	6	1	4	1	1	1	7	2	1	1	1	1	37	0.234463	37.8206	10.0737	1.41745	0.013	27	43	37	48	-253.951
54A8	2czn	4	4	0	17	2	48	6	1	4	41	3	10	1	6	35	1	1	2	17	21	3	4	1	3	1	1	1	8	2	1	2	1	1	35	0.283119	35.05	12.9641	1.34447		27	44	37	48	-253.922
54A8	2czn	3	4	0	14	2	50	7	1	4	38	2	9	1	9	35	1	1	2	15	19	4	6	2	4	1	1	1	7	2	1	2	1	1	35	0.215254	36.37	11.1566	1.36008		28	45	38	50	-253.934
54A8	2gb1	2	14	1	5	2	20	5	2	18	15	1	1	1	4	13	2	15	1	4	9	3	2	2	3	1	0	1	1	2	1	0	1	1	13	0.134722	24.2617	6.62838	1.06788		18	29	19	31	-288.713
54A8	2gb1	2	14	1	5	2	22	5	2	18	17	1	2	1	4	11	2	15	1	4	11	3	1	1	3	1	0	1	1	2	1	0	1	1	11	0.120284	23.5907	6.94095	1.06388		18	30	20	32	-288.628
54A8	2gb1	2	14	1	5	2	23	5	2	18	18	1	2	1	3	11	2	15	1	5	11	3	1	1	3	1	0	1	1	1	1	0	1	1	11	0.109042	23.5232	7.06603	1.06137		18	29	20	32	-288.617
54A8	2gkt	3	9	3	6	2	7	7	2	10	9	2	4	1	3	17	1	8	2	7	2	1	2	1	2	1	1	1	3	1	1	2	1	1	17	0.110464	21.6357	8.1545	1.05049		15	19	16	21	-303.684
54A8	2gkt	2	10	1	8	2	6	5	3	13	10	1	5	1	3	15	1	9	2	7	2	1	2	1	3	1	0	1	3	2	1	1	1	1	15	0.139376	21.7843	8.12883	1.06539		16	18	17	20	-303.555
54A8	2gkt	2	10	1	9	1	6	4	3	13	10	1	4	1	2	17	1	9	2	7	2	1	2	1	4	1	0	1	2	1	1	1	1	1	17	0.177811	21.3344	8.60039	1.06378		15	17	16	20	-303.584
54A8	2j8b	4	6	0	9	1	27	9	5	13	25	3	4	1	3	23	2	7	2	10	13	2	2	1	6	1	0	1	3	1	2	2	1	2	23	0.118089	30.4123	10.1862	1.19391		27	32	29	35	-264.692
54A8	2j8b	5	7	1	8	2	27	8	6	13	26	2	4	1	2	21	3	7	2	10	14	2	2	1	6	1	0	1	3	2	2	1	2	2	21	0.105076	30.2865	9.90424	1.17571		28	33	30	36	-264.663
54A8	2j8b	5	7	1	9	2	27	7	6	13	26	3	5	1	2	22	2	7	2	9	14	2	2	1	6	1	0	1	3	2	2	1	2	2	22	0.098379	29.9857	9.93222	1.17209		28	33	30	36	-264.704
54A8	2nls	1	6	1	6	2	7	4	2	7	7	1	3	1	2	12	1	5	1	5	2	1	2	1	2	1	0	1	3	1	1	1	1	1	12	0.0909241	13.8737	10.1654	0.93852		12	14	13	16	-399.706
54A8	2nls	3	6	1	4	1	9	6	2	7	6	1	3	1	2	12	1	6	1	3	3	1	2	1	2	1	1	1	2	2	1	1	1	1	12	0.0792275	14.4766	9.26646	0.929743		13	14	13	16	-399.739
54A8	2nls	1	6	1	8	2	7	4	2	7	6	1	3	1	2	13	1	5	2	4	2	1	2	1	2	1	0	1	2	2	1	1	1	1	13	0.107291	14.1845	9.42328	0.929873		11	14	12	16	-399.681
54A8	2ovn	3	6	5	1	0	0	3	2	7	1	1	1	1	1	5	1	5	1	1	1	1	1	1	1	1	0	1	1	0	1	0	1	1	5	0.335861	11.1234	5.82325	0.780926	0.058	3	6	3	7	-517.706	1.2
54A8	2ovn	2	6	6	1	0	0	2	1	7	1	1	1	0	1	5	1	5	1	1	1	1	1	1	1	0	0	2	1	1	1	0	1	1	5	0.338186	11.2161	5.91988	0.805787		2	7	2	7	-517.862
54A8	2ovn	2	10	0	1	0	0	2	1	9	1	1	1	0	1	3	1	9	1	1	1	1	1	1	1	0	0	1	1	0	1	1	1	1	3	0.197242	11.4234	6.31248	0.882082		5	8	5	9	-517.813
54A8	2pnd	4	4	0	14	3	51	14	4	8	53	4	7	1	8	32	2	3	2	24	26	3	5	1	5	1	0	1	6	3	2	3	1	1	32	0.107432	48.6196	7.48409	1.47692		46	53	49	59	-254.863
54A8	2pnd	4	4	0	14	3	54	13	3	9	51	3	7	1	9	33	2	3	2	22	26	4	5	1	5	1	0	1	6	3	1	3	1	1	33	0.0988653	48.1979	7.44561	1.47228		45	53	48	58	-254.829
54A8	2pnd	5	4	0	12	3	53	15	4	10	48	4	7	1	10	33	2	4	2	21	24	3	6	1	6	0	1	1	5	3	1	3	1	1	33	0.10353	47.6105	7.53484	1.4644		45	53	48	59	-254.824
54A8	2pne	3	0	0	8	6	2	6	1	1	22	2	34	1	2	18	0	0	1	21	2	1	1	1	1	1	0	0	34	1	0	2	1	1	18	0.118951	24.559	10.7873	1.38997		34	35	35	37	-285.706
54A8	2pne	0	0	0	8	6	2	6	0	1	21	2	36	1	2	17	0	0	1	20	2	1	1	1	1	1	0	0	36	1	0	2	1	0	17	0.114017	24.5818	10.8982	1.38935		34	35	35	37	-285.701
54A8	2pne	3	0	0	11	5	2	4	1	2	19	1	34	1	1	21	1	1	1	18	1	1	2	1	1	1	0	1	34	1	1	1	1	1	21	0.148532	23.6415	11.1795	1.37606		33	36	33	37	-285.645
54A8	2ppo	3	10	0	14	2	33	17	2	14	32	2	7	1	8	38	2	11	1	16	12	3	5	1	3	1	0	1	7	2	1	2	1	1	38	0.141753	41.6651	8.55114	1.36016		39	49	42	56	-246.589
54A8	2ppo	3	13	1	14	5	33	15	3	18	30	2	8	1	7	35	2	12	2	16	12	3	4	1	5	1	0	1	6	3	2	2	1	1	35	0.108036	42.4728	8.42391	1.37004		40	52	43	59	-246.555
54A8	2ppo	3	11	0	19	4	28	12	3	17	31	3	10	1	6	34	2	11	2	17	12	2	4	1	6	1	0	1	9	2	1	2	1	1	34	0.150394	41.4793	8.42052	1.35864		37	44	40	49	-246.549
54A8	2pth	12	68	3	16	2	41	22	16	77	35	2	8	2	11	40	8	67	2	19	15	2	3	3	9	1	1	1	6	5	5	1	1	3	40	0.135528	56.5799	14.9136	1.5971		87	101	92	111	-209.667
54A8	2pth	8	69	1	18	2	40	22	16	76	36	2	10	2	11	38	7	65	2	18	16	2	3	3	10	1	2	1	8	6	5	1	1	4	38	0.10514	56.3125	16.7459	1.60525		85	98	90	108	-209.664
54A8	2pth	9	66	2	19	1	39	24	18	73	34	2	8	2	11	42	8	64	2	19	14	2	3	2	8	1	2	1	6	5	6	1	1	4	42	0.130883	54.1683	16.5423	1.59051		84	96	88	107	-209.632
54A8	2rb8	2	0	0	12	2	41	5	2	5	43	2	13	1	6	20	1	1	3	17	21	5	2	2	4	0	1	1	10	3	1	1	1	1	20	0.0824585	35.6469	8.5879	1.35978		36	38	37	40	-232.082
54A8	2rb8	3	0	0	12	2	42	5	2	4	43	2	13	1	6	20	1	1	3	17	21	5	2	1	4	0	1	1	10	4	1	2	1	1	20	0.0764466	35.7314	8.84163	1.35632		36	37	37	40	-232.104
54A8	2rb8	0	0	0	12	2	42	6	2	5	43	2	13	1	6	19	1	1	4	16	23	4	2	2	4	0	1	1	9	4	1	1	1	1	19	0.0753558	36.1067	8.57076	1.35428		36	38	38	41	-232.047
54A8	2wlw	2	20	1	26	7	47	20	6	27	38	5	14	1	8	62	2	21	6	19	17	3	4	2	6	1	1	1	8	3	1	4	1	3	62	0.121412	48.7384	12.3084	1.46779		61	73	66	81	-214.725
54A8	2wlw	4	20	0	23	6	47	19	6	28	41	4	13	1	7	62	3	21	6	19	17	4	3	2	7	1	1	1	7	3	2	4	1	2	62	0.146053	49.3744	12.4099	1.47243		62	73	67	80	-214.721
54A8	2wlw	4	21	0	23	6	46	20	7	27	35	5	14	1	9	64	3	21	6	18	13	3	5	2	5	1	1	1	8	2	2	4	1	3	64	0.138333	51.1131	12.1225	1.4832		60	73	66	81	-214.688
54A8	2yxf	3	0	0	13	4	47	7	2	8	49	1	8	1	5	23	1	2	3	20	26	4	3	1	6	1	1	1	5	1	1	1	1	1	23	0.112063	41.2811	12.2942	1.44143		36	40	37	44	-254.774
54A8	2yxf	2	0	0	13	3	46	7	2	9	46	1	8	1	5	24	1	2	2	19	23	4	4	2	6	1	1	1	7	1	1	1	1	1	24	0.108071	40.0118	12.1183	1.44334		34	39	36	43	-254.861
54A8	2yxf	3	0	0	11	2	48	10	2	8	48	1	8	1	5	24	1	3	2	19	25	4	3	2	5	1	1	1	7	1	1	1	1	1	24	0.102039	41.7791	11.8571	1.4412		35	41	36	45	-254.904
54A8	3ca7	2	5	0	8	2	16	5	2	5	14	1	7	1	4	13	1	4	1	9	5	1	2	1	1	1	1	1	6	2	1	1	1	1	13	0.129947	19.875	13.6177	1.15659		14	18	15	19	-387.881
54A8	3ca7	2	7	0	8	1	14	5	2	8	11	1	6	1	4	14	1	6	1	8	3	1	2	1	2	1	1	1	6	1	1	1	1	1	14	0.321275	18.2236	14.1938	1.06782		13	18	14	20	-387.928
54A8	3ca7	2	5	1	6	1	15	7	2	5	12	2	7	1	4	14	1	4	1	8	4	1	2	1	1	1	1	1	6	2	1	2	1	1	14	0.326164	19.2575	14.1019	1.08462		13	16	14	18	-387.913
54A8	3ci2	3	11	0	7	4	12	6	3	15	13	2	7	0	4	17	2	10	2	9	4	1	3	1	4	0	0	1	5	1	2	1	1	1	17	0.124437	25.2322	11.0013	1.12722	0.006	17	26	19	29	-255.079	1.4
54A8	3ci2	3	11	0	9	4	14	6	3	16	12	2	6	0	4	18	2	11	2	9	3	1	3	1	5	0	0	1	5	1	1	2	1	1	18	0.145404	24.4929	11.9449	1.12516		18	27	19	30	-254.989
54A8	3ci2	2	11	0	9	4	11	8	3	14	11	2	8	0	4	19	1	10	1	9	3	1	3	1	4	0	0	1	7	1	1	2	1	1	19	0.138289	23.3915	11.5025	1.1191		17	26	19	29	-255.089
54A8	3e7u	2	9	3	3	2	9	8	2	10	6	1	2	2	1	13	1	8	2	3	2	2	1	1	1	1	2	1	1	1	1	1	1	2	13	0.094053	15.7642	9.28305	0.970459		13	16	14	18	-404.413
54A8	3e7u	2	9	3	4	2	7	7	2	10	5	2	3	2	2	13	1	8	2	3	2	2	1	1	2	1	1	1	2	1	1	1	1	1	13	0.116646	15.7014	9.93754	0.971435		11	15	12	17	-404.462
54A8	3e7u	2	9	2	4	2	8	7	2	10	6	1	2	2	2	13	1	8	2	3	2	2	1	1	2	1	2	1	1	1	1	1	1	1	13	0.124407	15.3337	9.0281	0.948788		11	15	11	17	-404.431
54A8	3eye	2	55	2	12	4	30	18	6	58	27	2	9	1	11	38	4	49	2	13	13	1	6	2	9	1	1	1	7	4	2	1	1	1	38	0.196688	48.7878	10.8224	1.48675		64	80	68	88	-247.661
54A8	3eye	2	56	2	18	2	27	15	7	59	28	2	8	1	8	39	4	49	2	13	14	1	4	2	9	1	0	1	6	3	2	1	1	2	39	0.236331	49.9161	10.0777	1.49769		58	75	61	82	-247.61
54A8	3eye	2	58	1	14	3	29	11	6	60	31	2	7	1	9	35	4	51	1	16	14	1	4	2	9	1	0	1	6	4	2	1	1	1	35	0.165035	49.7309	11.2909	1.5016		62	77	65	84	-247.652
54A8	3wp5	4	17	1	27	3	117	12	7	27	85	2	12	1	14	78	3	16	5	32	39	15	7	3	11	1	1	1	7	4	2	1	1	2	78	0.165843	62.751	16.0089	1.67011		99	113	107	125	-177.777
54A8	3wp5	4	15	2	28	3	118	15	7	26	90	2	12	1	11	76	3	15	6	32	45	14	5	3	11	1	1	1	6	4	2	1	1	2	76	0.136866	63.5339	13.9109	1.65726		101	115	109	125	-177.762
54A8	3wp5	3	14	1	30	3	110	19	6	26	84	3	17	1	13	75	3	16	6	26	45	13	8	3	9	1	1	1	11	3	2	1	2	2	75	0.181635	61.8789	13.1143	1.6446		95	111	103	122	-177.787
54A8	4lfq	3	15	2	2	0	0	4	2	17	1	1	1	0	2	10	1	13	1	1	1	1	2	0	3	0	0	1	1	1	1	0	1	2	10	0.156505	15.9434	6.16712	0.879585		9	14	10	16	-404.251
54A8	4lfq	3	14	2	3	0	0	5	3	16	1	1	1	0	2	10	2	12	1	1	1	1	2	1	3	0	0	2	1	1	1	0	1	1	10	0.111158	15.9094	6.33968	0.88211		10	14	11	16	-404.124
54A8	4lfq	3	14	2	3	0	0	5	3	17	1	1	2	0	1	9	2	12	1	1	1	1	1	1	4	0	0	2	1	1	1	0	1	2	9	0.120298	15.2775	6.51761	0.873881		10	14	11	16	-404.155
54A8	4mhp	6	113	5	49	7	45	23	18	131	59	3	22	0	17	71	8	111	5	32	24	3	7	2	19	0	0	2	18	8	4	2	2	6	71	0.180095	92.6695	20.687	1.95657		132	153	141	168	-166.289
54A8	4mhp	5	112	5	40	9	43	32	23	128	57	4	24	1	16	71	9	109	4	32	22	3	6	2	17	0	1	2	20	7	5	3	1	9	71	0.144274	92.4821	20.4626	1.96631		126	149	133	163	-166.224
54A8	4mhp	4	113	4	44	6	42	27	20	130	55	4	22	1	17	77	8	110	5	32	21	2	8	3	19	1	1	1	16	6	4	2	2	7	77	0.148777	91.5583	22.169	1.96531		127	150	136	166	-166.276
54A8	4rwu	1	48	1	6	0	0	9	5	49	3	1	2	1	2	17	3	42	1	2	1	1	1	1	6	1	0	1	2	1	2	1	1	1	17	0.22665	38.4471	7.26268	1.37198		38	42	40	45	-422.283
54A8	4rwu	2	48	1	8	0	0	8	5	49	2	1	2	1	2	18	3	42	1	2	1	1	1	1	6	1	1	1	1	2	2	1	1	1	18	0.219081	38.0237	6.45061	1.34663		37	41	39	45	-422.313
54A8	4rwu	1	50	1	7	0	0	8	4	49	4	1	3	1	3	14	3	43	1	3	1	1	1	1	6	1	0	1	3	2	2	1	1	1	14	0.274381	36.8097	6.21341	1.32743		38	43	40	46	-422.229
